# Supplementary material for: Search of Potential Vaccine Candidates against Trueperella pyogenes Infections through Proteomic and Bioinformatic Analysis
Source: Vaccines (Basel). 2020 Jun 17;8(2):314. doi: 10.3390/vaccines8020314 (PMC7350218; doi:10.3390/vaccines8020314)
Supplement: Supplementary file 1 [file vaccines-08-00314-s001.zip › Suppl Dataset 1-proteins and peptides.xlsx]

## Sheet: Proteins
Checked	Protein FDR Confidence	Master	Accession	Description	Exp. q-value	Sum PEP Score	Coverage	# Peptides	# PSMs	# Unique Peptides	# Protein Groups	# AAs	MW [kDa]	calc. pI	Found in Sample: [S1] F1: Sample, A, 1	Found in Sample: [S2] F2: Sample, A, 2	Found in Sample: [S3] F3: Sample, A, 3	Found in Sample: [S4] F4: Sample, B, 1	Found in Sample: [S5] F5: Sample, B, 2	Found in Sample: [S6] F6: Sample, B, 3	Found in Sample: [S7] F7: Sample, C, 1	Found in Sample: [S8] F8: Sample, C, 2	Found in Sample: [S9] F9: Sample, C, 3	Found in Sample: [S10] F10: Sample, D, 1	Found in Sample: [S11] F11: Sample, D, 2	Found in Sample: [S12] F12: Sample, D, 3	Found in Sample: [S13] F13: Sample, E, 1	Found in Sample: [S14] F14: Sample, E, 2	Found in Sample: [S15] F15: Sample, E, 3	Found in Sample: [S16] F16: Sample, F, 1	Found in Sample: [S17] F17: Sample, F, 2	Found in Sample: [S18] F18: Sample, F, 3	Found in Sample: [S19] F19: Sample, G, 1	Found in Sample: [S20] F20: Sample, G, 2	Found in Sample: [S21] F21: Sample, G, 3	Found in Sample: [S22] F22: Sample, H, 1	Found in Sample: [S23] F23: Sample, H, 2	Found in Sample: [S24] F24: Sample, H, 3	Found in Sample: [S25] F25: Sample, I, 1	Found in Sample: [S26] F26: Sample, I, 2	Found in Sample: [S27] F27: Sample, I, 3	Found in Sample: [S28] F28: Sample, L, 1	Found in Sample: [S29] F29: Sample, L, 2	Found in Sample: [S30] F30: Sample, L, 3	Found in Sample: [S31] F31: Sample, M, 1	Found in Sample: [S32] F32: Sample, M, 2	Found in Sample: [S33] F33: Sample, M, 3	Found in Sample: [S34] F34: Sample, N, 1	Found in Sample: [S35] F35: Sample, N, 2
FALSE	High	Master Protein	A0A0M4JWF3	60 kDa chaperonin OS=Trueperella pyogenes OX=1661 GN=groEL PE=3 SV=1	0	785.847	93.1608	73	1214	1	1	541	56.763	4.78	Not Found	Not Found	Not Found	Not Found	Not Found	Not Found	Not Found	Not Found	Not Found	Not Found	Not Found	High	Not Found	Not Found	Not Found	Not Found	Not Found	Not Found	Not Found	Not Found	Not Found	Not Found	Not Found	Not Found	Not Found	Not Found	Not Found	Not Found	Not Found	Not Found	Not Found	Not Found	Not Found	Not Found	Not Found
	Checked	Confidence	Annotated Sequence	Modifications	Modifications in Master Proteins	Qvality PEP	Qvality q-value	# Protein Groups	# Proteins	# PSMs	Master Protein Accessions	Positions in Master Proteins	# Missed Cleavages	Theo. MH+ [Da]	Found in Sample: [S1] F1: Sample, A, 1	Found in Sample: [S2] F2: Sample, A, 2	Found in Sample: [S3] F3: Sample, A, 3	Found in Sample: [S4] F4: Sample, B, 1	Found in Sample: [S5] F5: Sample, B, 2	Found in Sample: [S6] F6: Sample, B, 3	Found in Sample: [S7] F7: Sample, C, 1	Found in Sample: [S8] F8: Sample, C, 2	Found in Sample: [S9] F9: Sample, C, 3	Found in Sample: [S10] F10: Sample, D, 1	Found in Sample: [S11] F11: Sample, D, 2	Found in Sample: [S12] F12: Sample, D, 3	Found in Sample: [S13] F13: Sample, E, 1	Found in Sample: [S14] F14: Sample, E, 2	Found in Sample: [S15] F15: Sample, E, 3	Found in Sample: [S16] F16: Sample, F, 1	Found in Sample: [S17] F17: Sample, F, 2	Found in Sample: [S18] F18: Sample, F, 3	Found in Sample: [S19] F19: Sample, G, 1	Found in Sample: [S20] F20: Sample, G, 2	Found in Sample: [S21] F21: Sample, G, 3	Found in Sample: [S22] F22: Sample, H, 1	Found in Sample: [S23] F23: Sample, H, 2	Found in Sample: [S24] F24: Sample, H, 3	Found in Sample: [S25] F25: Sample, I, 1	Found in Sample: [S26] F26: Sample, I, 2	Found in Sample: [S27] F27: Sample, I, 3	Found in Sample: [S28] F28: Sample, L, 1	Found in Sample: [S29] F29: Sample, L, 2	Found in Sample: [S30] F30: Sample, L, 3	Found in Sample: [S31] F31: Sample, M, 1	Found in Sample: [S32] F32: Sample, M, 2	Found in Sample: [S33] F33: Sample, M, 3	Found in Sample: [S34] F34: Sample, N, 1	Found in Sample: [S35] F35: Sample, N, 2
	FALSE	High	[R].SLPAGEGLNAATGNYEDLLAAGIADPVKVTR.[S]			3.63718e-08	0	2	2	40	A0A0M4JWF3; X4QPK7	A0A0M4JWF3 [469-499]; X4QPK7 [469-499]	1	3083.6	Not Found	High	High	Not Found	Not Found	Not Found	Not Found	Not Found	Not Found	Not Found	High	High	Not Found	High	High	Not Found	Not Found	High	Not Found	High	High	Not Found	Not Found	High	Not Found	High	High	Not Found	High	Not Found	Not Found	Not Found	Not Found	Not Found	Not Found
	FALSE	High	[R].NVVAGANPIALR.[R]			0.00108881	0	2	3	3	A0A0M4JWF3; X4QPK7	A0A0M4JWF3 [105-116]; X4QPK7 [105-116]	0	1194.7	Not Found	Not Found	Not Found	Not Found	Not Found	Not Found	Not Found	Not Found	Not Found	Not Found	Not Found	High	Not Found	Not Found	Not Found	Not Found	Not Found	Not Found	Not Found	Not Found	High	Not Found	Not Found	Not Found	Not Found	Not Found	High	Not Found	Not Found	Not Found	Not Found	Not Found	Not Found	Not Found	Not Found
	FALSE	High	[K].SGAATEVELKER.[K]			0.000467545	0	2	2	28	A0A0M4JWF3; X4QPK7	A0A0M4JWF3 [379-390]; X4QPK7 [379-390]	1	1289.67	Not Found	Not Found	Not Found	Not Found	Not Found	High	Not Found	Not Found	Not Found	Not Found	Not Found	Not Found	Not Found	High	High	Not Found	Not Found	High	Not Found	High	High	Not Found	High	Not Found	Not Found	High	High	Not Found	Not Found	Not Found	Not Found	Not Found	Not Found	Not Found	Not Found
	FALSE	High	[R].VSTIKTQIENSTSDYDREK.[L]			1.39564e-07	0	2	2	17	A0A0M4JWF3; X4QPK7	A0A0M4JWF3 [344-362]; X4QPK7 [344-362]	2	2214.09	Not Found	Not Found	Not Found	Not Found	Not Found	Not Found	Not Found	Not Found	Not Found	Not Found	Not Found	Not Found	Not Found	Not Found	Not Found	Not Found	Not Found	High	Not Found	High	High	Not Found	High	Not Found	Not Found	High	High	Not Found	Not Found	Not Found	Not Found	Not Found	Not Found	Not Found	Not Found
	FALSE	High	[K].QRIEDAVLNAK.[A]			4.5228e-05	0	2	2	19	A0A0M4JWF3; X4QPK7	A0A0M4JWF3 [392-402]; X4QPK7 [392-402]	1	1256.7	Not Found	Not Found	Not Found	Not Found	Not Found	Not Found	Not Found	Not Found	High	Not Found	High	High	Not Found	Not Found	Not Found	Not Found	Not Found	High	Not Found	High	High	Not Found	Not Found	Not Found	Not Found	High	High	Not Found	Not Found	Not Found	Not Found	Not Found	Not Found	Not Found	Not Found
	FALSE	High	[R].KEMLQDMAVLTGGQVISETVGLK.[V]	2xOxidation [M3; M7]		0.000497635	0	2	2	1	A0A0M4JWF3; X4QPK7	A0A0M4JWF3 [284-306]; X4QPK7 [284-306]	1	2479.28	Not Found	Not Found	Not Found	Not Found	Not Found	Not Found	Not Found	Not Found	Not Found	Not Found	Not Found	Not Found	Not Found	Not Found	Not Found	Not Found	Not Found	Not Found	Not Found	Not Found	Not Found	Not Found	Not Found	Not Found	Not Found	Not Found	High	Not Found	Not Found	Not Found	Not Found	Not Found	Not Found	Not Found	Not Found
	FALSE	High	[R].KEMLQDMAVLTGGQVISETVGLK.[V]	1xOxidation [M]		1.34462e-05	0	2	2	2	A0A0M4JWF3; X4QPK7	A0A0M4JWF3 [284-306]; X4QPK7 [284-306]	1	2463.28	Not Found	Not Found	Not Found	Not Found	Not Found	Not Found	Not Found	Not Found	Not Found	Not Found	Not Found	Not Found	Not Found	Not Found	Not Found	Not Found	Not Found	Not Found	Not Found	Not Found	Not Found	Not Found	Not Found	Not Found	Not Found	Not Found	High	Not Found	Not Found	Not Found	Not Found	Not Found	Not Found	Not Found	Not Found
	FALSE	High	[R].KEMLQDMAVLTGGQVISETVGLK.[V]			3.99229e-05	0	2	2	1	A0A0M4JWF3; X4QPK7	A0A0M4JWF3 [284-306]; X4QPK7 [284-306]	1	2447.29	Not Found	Not Found	Not Found	Not Found	Not Found	Not Found	Not Found	Not Found	Not Found	Not Found	Not Found	Not Found	Not Found	Not Found	Not Found	Not Found	Not Found	Not Found	Not Found	Not Found	Not Found	Not Found	Not Found	Not Found	Not Found	Not Found	High	Not Found	Not Found	Not Found	Not Found	Not Found	Not Found	Not Found	Not Found
	FALSE	High	[R].SLPAGEGLNAATGNYEDLLAAGIADPVK.[V]			2.04072e-06	0	2	2	20	A0A0M4JWF3; X4QPK7	A0A0M4JWF3 [469-496]; X4QPK7 [469-496]	0	2727.38	Not Found	Not Found	Not Found	Not Found	Not Found	Not Found	Not Found	Not Found	Not Found	Not Found	Not Found	High	Not Found	High	Not Found	Not Found	Not Found	Not Found	Not Found	High	High	Not Found	High	Not Found	Not Found	High	High	Not Found	Not Found	Not Found	Not Found	Not Found	Not Found	Not Found	Not Found
	FALSE	High	[K].EIELEDPFERIGAELVKEVAK.[K]			1.15594e-06	0	2	2	4	A0A0M4JWF3; X4QPK7	A0A0M4JWF3 [58-78]; X4QPK7 [58-78]	2	2414.28	Not Found	Not Found	Not Found	Not Found	Not Found	Not Found	Not Found	Not Found	Not Found	Not Found	Not Found	Not Found	Not Found	Not Found	Not Found	Not Found	Not Found	Not Found	Not Found	Not Found	High	Not Found	Not Found	Not Found	Not Found	High	Not Found	Not Found	Not Found	Not Found	Not Found	Not Found	Not Found	Not Found	Not Found
	FALSE	High	[K].VVMTKDSTTIVEGAGTAEDIKAR.[V]			5.27475e-06	0	2	2	8	A0A0M4JWF3; X4QPK7	A0A0M4JWF3 [321-343]; X4QPK7 [321-343]	2	2392.24	Not Found	Not Found	Not Found	Not Found	Not Found	Not Found	Not Found	Not Found	Not Found	Not Found	Not Found	Not Found	Not Found	Not Found	Not Found	Not Found	Not Found	Not Found	Not Found	High	High	Not Found	Not Found	Not Found	Not Found	High	High	Not Found	Not Found	Not Found	Not Found	Not Found	Not Found	Not Found	Not Found
	FALSE	High	[K].VVMTKDSTTIVEGAGTAEDIKAR.[V]	1xOxidation [M3]		6.40459e-06	0	2	2	5	A0A0M4JWF3; X4QPK7	A0A0M4JWF3 [321-343]; X4QPK7 [321-343]	2	2408.23	Not Found	Not Found	Not Found	Not Found	Not Found	Not Found	Not Found	Not Found	Not Found	Not Found	Not Found	Not Found	Not Found	Not Found	Not Found	Not Found	Not Found	Not Found	Not Found	Not Found	High	Not Found	Not Found	Not Found	Not Found	High	High	Not Found	Not Found	Not Found	Not Found	Not Found	Not Found	Not Found	Not Found
	FALSE	High	[R].VSTIKTQIENSTSDYDR.[E]			1.12433e-06	0	2	2	8	A0A0M4JWF3; X4QPK7	A0A0M4JWF3 [344-360]; X4QPK7 [344-360]	1	1956.95	Not Found	Not Found	Not Found	Not Found	Not Found	Not Found	Not Found	Not Found	Not Found	Not Found	Not Found	Not Found	Not Found	Not Found	Not Found	Not Found	Not Found	Not Found	Not Found	Not Found	High	Not Found	Not Found	Not Found	Not Found	High	High	Not Found	Not Found	Not Found	Not Found	Not Found	Not Found	Not Found	Not Found
	FALSE	High	[R].GIDLAVDAVVK.[Q]			0.000477367	0	2	3	36	A0A0M4JWF3; X4QPK7	A0A0M4JWF3 [118-128]; X4QPK7 [118-128]	0	1099.64	Not Found	High	Not Found	Not Found	High	High	Not Found	Not Found	High	Not Found	High	High	Not Found	High	High	Not Found	High	High	Not Found	High	High	Not Found	High	High	High	High	High	Not Found	Not Found	High	Not Found	Not Found	High	Not Found	High
	FALSE	High	[K].IAVAAPLKQIAENAGLEGGVVAEKVR.[S]			4.97109e-11	0	2	2	29	A0A0M4JWF3; X4QPK7	A0A0M4JWF3 [443-468]; X4QPK7 [443-468]	2	2603.49	Not Found	High	High	Not Found	Not Found	Not Found	Not Found	Not Found	Not Found	Not Found	Not Found	Not Found	Not Found	Not Found	Not Found	Not Found	Not Found	High	Not Found	Not Found	High	Not Found	High	Not Found	Not Found	High	High	Not Found	High	Not Found	Not Found	Not Found	Not Found	Not Found	Not Found
	FALSE	High	[K].KTDDVAGDGTTTATVLAQALVK.[E]			4.39143e-09	0	2	2	36	A0A0M4JWF3; X4QPK7	A0A0M4JWF3 [79-100]; X4QPK7 [79-100]	1	2175.15	Not Found	High	Not Found	Not Found	Not Found	Not Found	Not Found	Not Found	Not Found	Not Found	High	High	Not Found	High	Not Found	Not Found	Not Found	High	Not Found	High	High	Not Found	High	High	Not Found	High	High	Not Found	Not Found	Not Found	Not Found	Not Found	Not Found	Not Found	Not Found
	FALSE	High	[K].IAVAAPLKQIAENAGLEGGVVAEK.[V]			2.42998e-07	0	2	2	42	A0A0M4JWF3; X4QPK7	A0A0M4JWF3 [443-466]; X4QPK7 [443-466]	1	2348.32	Not Found	High	Not Found	Not Found	Not Found	Not Found	Not Found	High	Not Found	Not Found	High	Not Found	Not Found	High	Not Found	Not Found	High	High	Not Found	High	High	Not Found	High	Not Found	Not Found	High	High	Not Found	Not Found	Not Found	Not Found	Not Found	High	Not Found	Not Found
	FALSE	High	[K].EMLQDMAVLTGGQVISETVGLK.[V]	2xOxidation [M2; M6]		2.44372e-06	0	2	2	4	A0A0M4JWF3; X4QPK7	A0A0M4JWF3 [285-306]; X4QPK7 [285-306]	0	2351.18	Not Found	Not Found	Not Found	Not Found	Not Found	Not Found	Not Found	Not Found	Not Found	Not Found	Not Found	High	Not Found	Not Found	Not Found	Not Found	Not Found	Not Found	Not Found	Not Found	High	Not Found	Not Found	Not Found	Not Found	Not Found	High	Not Found	Not Found	Not Found	Not Found	Not Found	Not Found	Not Found	Not Found
	FALSE	High	[K].EMLQDMAVLTGGQVISETVGLK.[V]	1xOxidation [M]		3.37452e-09	0	2	2	5	A0A0M4JWF3; X4QPK7	A0A0M4JWF3 [285-306]; X4QPK7 [285-306]	0	2335.19	Not Found	Not Found	Not Found	Not Found	Not Found	Not Found	Not Found	Not Found	Not Found	Not Found	Not Found	Not Found	Not Found	Not Found	Not Found	Not Found	Not Found	Not Found	Not Found	Not Found	Not Found	Not Found	Not Found	Not Found	Not Found	Not Found	High	Not Found	Not Found	Not Found	Not Found	Not Found	Not Found	Not Found	Not Found
	FALSE	High	[K].EMLQDMAVLTGGQVISETVGLK.[V]			1.01903e-05	0	2	2	4	A0A0M4JWF3; X4QPK7	A0A0M4JWF3 [285-306]; X4QPK7 [285-306]	0	2319.19	Not Found	Not Found	Not Found	Not Found	Not Found	Not Found	Not Found	Not Found	Not Found	Not Found	Not Found	Not Found	Not Found	Not Found	Not Found	Not Found	Not Found	Not Found	Not Found	Not Found	High	Not Found	Not Found	Not Found	Not Found	High	High	Not Found	Not Found	Not Found	Not Found	Not Found	Not Found	Not Found	Not Found
	FALSE	High	[K].ARVSTIKTQIENSTSDYDR.[E]			0.000501095	0	2	2	1	A0A0M4JWF3; X4QPK7	A0A0M4JWF3 [342-360]; X4QPK7 [342-360]	2	2184.09	Not Found	Not Found	Not Found	Not Found	Not Found	Not Found	Not Found	Not Found	Not Found	Not Found	Not Found	Not Found	Not Found	Not Found	Not Found	Not Found	Not Found	Not Found	Not Found	Not Found	Not Found	Not Found	Not Found	Not Found	Not Found	Not Found	High	Not Found	Not Found	Not Found	Not Found	Not Found	Not Found	Not Found	Not Found
	FALSE	High	[K].SAAVKAPGFGDR.[R]			0.00131274	0	2	2	10	A0A0M4JWF3; X4QPK7	A0A0M4JWF3 [271-282]; X4QPK7 [271-282]	1	1175.62	Not Found	Not Found	Not Found	Not Found	Not Found	Not Found	Not Found	Not Found	Not Found	Not Found	Not Found	Not Found	Not Found	Not Found	Not Found	Not Found	Not Found	High	Not Found	Not Found	High	Not Found	Not Found	Not Found	Not Found	High	High	Not Found	Not Found	Not Found	Not Found	Not Found	Not Found	Not Found	Not Found
	FALSE	High	[K].TDDVAGDGTTTATVLAQALVK.[E]			6.64762e-08	0	2	2	21	A0A0M4JWF3; X4QPK7	A0A0M4JWF3 [80-100]; X4QPK7 [80-100]	0	2047.06	Not Found	Not Found	Not Found	Not Found	Not Found	Not Found	Not Found	Not Found	Not Found	Not Found	High	High	Not Found	Not Found	Not Found	Not Found	Not Found	High	Not Found	High	High	Not Found	High	Not Found	Not Found	High	High	Not Found	Not Found	Not Found	Not Found	Not Found	Not Found	Not Found	Not Found
	FALSE	High	[R].IGAELVKEVAK.[K]			0.00121643	0	2	2	15	A0A0M4JWF3; X4QPK7	A0A0M4JWF3 [68-78]; X4QPK7 [68-78]	1	1156.69	Not Found	Not Found	Not Found	Not Found	Not Found	Not Found	Not Found	Not Found	Not Found	Not Found	Not Found	Not Found	Not Found	High	Not Found	Not Found	Not Found	High	Not Found	Not Found	High	Not Found	High	Not Found	Not Found	High	High	Not Found	Not Found	Not Found	Not Found	Not Found	Not Found	Not Found	Not Found
	FALSE	High	[K].AAVEEGIVAGGGVALLQAADTVFETLELEGDEATGAQIVK.[I]			9.01825e-08	0	2	2	2	A0A0M4JWF3; X4QPK7	A0A0M4JWF3 [403-442]; X4QPK7 [403-442]	0	3942.02	Not Found	Not Found	Not Found	Not Found	Not Found	Not Found	Not Found	Not Found	Not Found	Not Found	Not Found	Not Found	Not Found	Not Found	Not Found	Not Found	Not Found	Not Found	Not Found	Not Found	Not Found	Not Found	Not Found	Not Found	Not Found	High	Not Found	Not Found	Not Found	Not Found	Not Found	Not Found	Not Found	Not Found	Not Found
	FALSE	High	[K].VMQTGKPLAIIAEDIEGEALATLVVNKIR.[G]	1xOxidation [M2]		1.81387e-06	0	2	3	1	A0A0M4JWF3; X4QPK7	A0A0M4JWF3 [238-266]; X4QPK7 [238-266]	1	3108.73	Not Found	Not Found	Not Found	Not Found	Not Found	Not Found	Not Found	Not Found	Not Found	Not Found	Not Found	Not Found	Not Found	Not Found	Not Found	Not Found	Not Found	Not Found	Not Found	Not Found	Not Found	Not Found	Not Found	Not Found	Not Found	Not Found	High	Not Found	Not Found	Not Found	Not Found	Not Found	Not Found	Not Found	Not Found
	FALSE	High	[K].VMQTGKPLAIIAEDIEGEALATLVVNKIR.[G]			3.11065e-05	0	2	3	2	A0A0M4JWF3; X4QPK7	A0A0M4JWF3 [238-266]; X4QPK7 [238-266]	1	3092.74	Not Found	Not Found	Not Found	Not Found	Not Found	Not Found	Not Found	Not Found	Not Found	Not Found	Not Found	Not Found	Not Found	Not Found	Not Found	Not Found	Not Found	Not Found	Not Found	Not Found	Not Found	Not Found	Not Found	Not Found	Not Found	High	High	Not Found	Not Found	Not Found	Not Found	Not Found	Not Found	Not Found	Not Found
	FALSE	High	[R].NVVLDKQWGAPSITNDGVSIAKEIELEDPFER.[I]			3.09718e-07	0	2	2	6	A0A0M4JWF3; X4QPK7	A0A0M4JWF3 [36-67]; X4QPK7 [36-67]	2	3569.81	Not Found	Not Found	Not Found	Not Found	Not Found	Not Found	Not Found	Not Found	Not Found	Not Found	Not Found	Not Found	Not Found	Not Found	Not Found	Not Found	Not Found	Not Found	Not Found	Not Found	High	Not Found	Not Found	Not Found	Not Found	High	High	Not Found	Not Found	Not Found	Not Found	Not Found	Not Found	Not Found	Not Found
	FALSE	High	[K].EIELEDPFERIGAELVK.[E]			0.00116691	0	2	2	3	A0A0M4JWF3; X4QPK7	A0A0M4JWF3 [58-74]; X4QPK7 [58-74]	1	1987.04	Not Found	Not Found	Not Found	Not Found	Not Found	Not Found	Not Found	Not Found	Not Found	Not Found	Not Found	Not Found	Not Found	Not Found	Not Found	Not Found	Not Found	Not Found	Not Found	Not Found	High	Not Found	Not Found	Not Found	Not Found	High	Not Found	Not Found	Not Found	Not Found	Not Found	Not Found	Not Found	Not Found	Not Found
	FALSE	High	[R].KQRIEDAVLNAK.[A]			0.00013152	0	2	2	2	A0A0M4JWF3; X4QPK7	A0A0M4JWF3 [391-402]; X4QPK7 [391-402]	2	1384.79	Not Found	Not Found	Not Found	Not Found	Not Found	Not Found	Not Found	Not Found	Not Found	Not Found	Not Found	Not Found	Not Found	Not Found	Not Found	Not Found	Not Found	Not Found	Not Found	Not Found	Not Found	Not Found	Not Found	Not Found	Not Found	Not Found	High	Not Found	Not Found	Not Found	Not Found	Not Found	Not Found	Not Found	Not Found
	FALSE	High	[R].GIDLAVDAVVKQLLADAKEVETR.[E]			0.000310629	0	2	3	1	A0A0M4JWF3; X4QPK7	A0A0M4JWF3 [118-140]; X4QPK7 [118-140]	2	2453.36	Not Found	Not Found	Not Found	Not Found	Not Found	Not Found	Not Found	Not Found	Not Found	Not Found	Not Found	Not Found	Not Found	Not Found	Not Found	Not Found	Not Found	Not Found	Not Found	Not Found	Not Found	Not Found	Not Found	Not Found	Not Found	Not Found	High	Not Found	Not Found	Not Found	Not Found	Not Found	Not Found	Not Found	Not Found
	FALSE	High	[R].GLDLLANTVKVTLGPKGR.[N]			0.00076471	0	2	2	1	A0A0M4JWF3; X4QPK7	A0A0M4JWF3 [18-35]; X4QPK7 [18-35]	2	1852.1	Not Found	Not Found	Not Found	Not Found	Not Found	Not Found	Not Found	Not Found	Not Found	Not Found	Not Found	Not Found	Not Found	Not Found	Not Found	Not Found	Not Found	Not Found	Not Found	Not Found	Not Found	Not Found	Not Found	Not Found	Not Found	Not Found	High	Not Found	Not Found	Not Found	Not Found	Not Found	Not Found	Not Found	Not Found
	FALSE	High	[K].EGLRNVVAGANPIALRR.[G]			0.000409862	0	2	3	2	A0A0M4JWF3; X4QPK7	A0A0M4JWF3 [101-117]; X4QPK7 [101-117]	2	1806.05	Not Found	Not Found	Not Found	Not Found	Not Found	Not Found	Not Found	Not Found	Not Found	Not Found	Not Found	Not Found	Not Found	Not Found	Not Found	Not Found	Not Found	Not Found	Not Found	Not Found	Not Found	Not Found	Not Found	Not Found	Not Found	Not Found	High	Not Found	Not Found	Not Found	Not Found	Not Found	Not Found	Not Found	Not Found
	FALSE	High	[R].QEVVLEDAYVLLVESK.[I]			1.17359e-07	0	2	3	5	A0A0M4JWF3; X4QPK7	A0A0M4JWF3 [209-224]; X4QPK7 [209-224]	0	1833.98	Not Found	Not Found	Not Found	Not Found	Not Found	Not Found	Not Found	Not Found	Not Found	Not Found	Not Found	Not Found	Not Found	Not Found	Not Found	Not Found	Not Found	Not Found	Not Found	Not Found	High	Not Found	Not Found	Not Found	Not Found	Not Found	High	Not Found	Not Found	Not Found	Not Found	Not Found	Not Found	Not Found	Not Found
	FALSE	High	[K].ISNVKDLLPLLEK.[V]			0.000125291	0	2	3	10	A0A0M4JWF3; X4QPK7	A0A0M4JWF3 [225-237]; X4QPK7 [225-237]	1	1481.89	Not Found	Not Found	Not Found	Not Found	Not Found	Not Found	Not Found	Not Found	Not Found	Not Found	Not Found	Not Found	Not Found	Not Found	Not Found	Not Found	Not Found	High	Not Found	Not Found	High	Not Found	Not Found	Not Found	Not Found	High	High	Not Found	Not Found	Not Found	Not Found	Not Found	Not Found	Not Found	Not Found
	FALSE	High	[K].EVAKKTDDVAGDGTTTATVLAQALVK.[E]			2.4983e-07	0	2	2	21	A0A0M4JWF3; X4QPK7	A0A0M4JWF3 [75-100]; X4QPK7 [75-100]	2	2602.39	Not Found	Not Found	Not Found	Not Found	Not Found	Not Found	Not Found	Not Found	Not Found	Not Found	Not Found	Not Found	Not Found	Not Found	Not Found	Not Found	Not Found	High	Not Found	High	High	Not Found	High	Not Found	Not Found	High	High	Not Found	Not Found	Not Found	Not Found	Not Found	Not Found	Not Found	Not Found
	FALSE	High	[K].VRSLPAGEGLNAATGNYEDLLAAGIADPVKVTR.[S]			7.74273e-08	0	2	2	8	A0A0M4JWF3; X4QPK7	A0A0M4JWF3 [467-499]; X4QPK7 [467-499]	2	3338.77	Not Found	Not Found	Not Found	Not Found	Not Found	Not Found	Not Found	Not Found	Not Found	Not Found	Not Found	Not Found	Not Found	Not Found	Not Found	Not Found	Not Found	Not Found	Not Found	Not Found	High	Not Found	Not Found	Not Found	Not Found	High	High	Not Found	Not Found	Not Found	Not Found	Not Found	Not Found	Not Found	Not Found
	FALSE	High	[K].VMQTGKPLAIIAEDIEGEALATLVVNK.[I]	1xOxidation [M2]		0.00105905	0	2	3	2	A0A0M4JWF3; X4QPK7	A0A0M4JWF3 [238-264]; X4QPK7 [238-264]	0	2839.55	Not Found	Not Found	Not Found	Not Found	Not Found	Not Found	Not Found	Not Found	Not Found	Not Found	Not Found	Not Found	Not Found	Not Found	Not Found	Not Found	Not Found	Not Found	Not Found	Not Found	Not Found	Not Found	Not Found	Not Found	Not Found	High	High	Not Found	Not Found	Not Found	Not Found	Not Found	Not Found	Not Found	Not Found
	FALSE	High	[K].VMQTGKPLAIIAEDIEGEALATLVVNK.[I]			9.72019e-07	0	2	3	6	A0A0M4JWF3; X4QPK7	A0A0M4JWF3 [238-264]; X4QPK7 [238-264]	0	2823.55	Not Found	Not Found	Not Found	Not Found	Not Found	Not Found	Not Found	Not Found	Not Found	Not Found	Not Found	Not Found	Not Found	High	Not Found	Not Found	Not Found	Not Found	Not Found	Not Found	Not Found	Not Found	Not Found	Not Found	Not Found	High	High	Not Found	Not Found	Not Found	Not Found	Not Found	Not Found	Not Found	Not Found
	FALSE	High	[K].GRNVVLDKQWGAPSITNDGVSIAK.[E]			2.01262e-06	0	2	2	6	A0A0M4JWF3; X4QPK7	A0A0M4JWF3 [34-57]; X4QPK7 [34-57]	2	2525.35	Not Found	Not Found	Not Found	Not Found	Not Found	Not Found	Not Found	Not Found	Not Found	Not Found	Not Found	Not Found	Not Found	Not Found	Not Found	Not Found	Not Found	Not Found	Not Found	Not Found	High	Not Found	Not Found	Not Found	Not Found	High	High	Not Found	Not Found	Not Found	Not Found	Not Found	Not Found	Not Found	Not Found
	FALSE	High	[K].LAGGVAVIKSGAATEVELK.[E]			2.94667e-06	0	2	2	4	A0A0M4JWF3; X4QPK7	A0A0M4JWF3 [370-388]; X4QPK7 [370-388]	1	1813.04	Not Found	Not Found	Not Found	Not Found	Not Found	Not Found	Not Found	Not Found	Not Found	Not Found	Not Found	Not Found	Not Found	Not Found	Not Found	Not Found	Not Found	Not Found	Not Found	Not Found	High	Not Found	Not Found	Not Found	Not Found	Not Found	High	Not Found	Not Found	Not Found	Not Found	Not Found	Not Found	Not Found	Not Found
	FALSE	High	[R].LAKLAGGVAVIK.[S]			5.64596e-05	0	2	2	4	A0A0M4JWF3; X4QPK7	A0A0M4JWF3 [367-378]; X4QPK7 [367-378]	1	1139.75	Not Found	Not Found	Not Found	Not Found	Not Found	Not Found	Not Found	Not Found	Not Found	Not Found	Not Found	Not Found	Not Found	Not Found	Not Found	Not Found	Not Found	Not Found	Not Found	Not Found	High	Not Found	Not Found	Not Found	Not Found	Not Found	High	Not Found	Not Found	Not Found	Not Found	Not Found	Not Found	Not Found	Not Found
	FALSE	High	[R].GLDLLANTVKVTLGPK.[G]			0.000155323	0	2	2	2	A0A0M4JWF3; X4QPK7	A0A0M4JWF3 [18-33]; X4QPK7 [18-33]	1	1638.98	Not Found	Not Found	Not Found	Not Found	Not Found	Not Found	Not Found	Not Found	Not Found	Not Found	Not Found	Not Found	Not Found	Not Found	Not Found	Not Found	Not Found	Not Found	Not Found	Not Found	Not Found	Not Found	Not Found	Not Found	Not Found	Not Found	High	Not Found	Not Found	Not Found	Not Found	Not Found	Not Found	Not Found	Not Found
	FALSE	High	[R].GIDLAVDAVVKQLLADAK.[E]			0.000748978	0	2	3	2	A0A0M4JWF3; X4QPK7	A0A0M4JWF3 [118-135]; X4QPK7 [118-135]	1	1839.06	Not Found	Not Found	Not Found	Not Found	Not Found	Not Found	Not Found	Not Found	Not Found	Not Found	Not Found	Not Found	Not Found	Not Found	Not Found	Not Found	Not Found	Not Found	Not Found	Not Found	High	Not Found	Not Found	Not Found	Not Found	Not Found	High	Not Found	Not Found	Not Found	Not Found	Not Found	Not Found	Not Found	Not Found
	FALSE	High	[R].KVVMTKDSTTIVEGAGTAEDIK.[A]	1xOxidation [M4]		1.52062e-09	0	2	2	5	A0A0M4JWF3; X4QPK7	A0A0M4JWF3 [320-341]; X4QPK7 [320-341]	2	2309.19	Not Found	Not Found	Not Found	Not Found	Not Found	Not Found	Not Found	Not Found	Not Found	Not Found	Not Found	Not Found	Not Found	Not Found	Not Found	Not Found	Not Found	Not Found	Not Found	Not Found	High	Not Found	Not Found	Not Found	Not Found	High	High	Not Found	Not Found	Not Found	Not Found	Not Found	Not Found	Not Found	Not Found
	FALSE	High	[R].KVVMTKDSTTIVEGAGTAEDIK.[A]			2.09169e-09	0	2	2	9	A0A0M4JWF3; X4QPK7	A0A0M4JWF3 [320-341]; X4QPK7 [320-341]	2	2293.2	Not Found	Not Found	Not Found	Not Found	Not Found	Not Found	Not Found	Not Found	Not Found	Not Found	Not Found	Not Found	Not Found	Not Found	Not Found	Not Found	Not Found	Not Found	Not Found	Not Found	High	Not Found	Not Found	Not Found	Not Found	High	High	Not Found	Not Found	Not Found	Not Found	Not Found	Not Found	Not Found	Not Found
	FALSE	High	[R].SALQNAASIAGLFLTTEAVVANKPEPPSAGHDDAAAGMGGMY.[-]	2xOxidation [M38; M41]		1.08743e-07	0	2	2	3	A0A0M4JWF3; X4QPK7	A0A0M4JWF3 [500-541]; X4QPK7 [500-541]	0	4132.96	Not Found	Not Found	Not Found	Not Found	Not Found	Not Found	Not Found	Not Found	Not Found	Not Found	Not Found	Not Found	Not Found	Not Found	Not Found	Not Found	Not Found	Not Found	Not Found	Not Found	Not Found	Not Found	Not Found	Not Found	Not Found	Not Found	High	Not Found	Not Found	Not Found	Not Found	Not Found	Not Found	Not Found	Not Found
	FALSE	High	[R].SALQNAASIAGLFLTTEAVVANKPEPPSAGHDDAAAGMGGMY.[-]	1xOxidation [M]		1.16247e-05	0	2	2	6	A0A0M4JWF3; X4QPK7	A0A0M4JWF3 [500-541]; X4QPK7 [500-541]	0	4116.96	Not Found	Not Found	Not Found	Not Found	Not Found	Not Found	Not Found	Not Found	Not Found	Not Found	Not Found	Not Found	Not Found	Not Found	Not Found	Not Found	Not Found	Not Found	Not Found	Not Found	High	Not Found	Not Found	Not Found	Not Found	High	High	Not Found	Not Found	Not Found	Not Found	Not Found	Not Found	Not Found	Not Found
	FALSE	High	[R].SALQNAASIAGLFLTTEAVVANKPEPPSAGHDDAAAGMGGMY.[-]			0.000257616	0	2	2	3	A0A0M4JWF3; X4QPK7	A0A0M4JWF3 [500-541]; X4QPK7 [500-541]	0	4100.97	Not Found	Not Found	Not Found	Not Found	Not Found	Not Found	Not Found	Not Found	Not Found	Not Found	Not Found	Not Found	Not Found	Not Found	Not Found	Not Found	Not Found	Not Found	Not Found	Not Found	High	Not Found	Not Found	Not Found	Not Found	Not Found	High	Not Found	Not Found	Not Found	Not Found	Not Found	Not Found	Not Found	Not Found
	FALSE	High	[K].EGLRNVVAGANPIALR.[R]			6.36035e-06	0	2	3	2	A0A0M4JWF3; X4QPK7	A0A0M4JWF3 [101-116]; X4QPK7 [101-116]	1	1649.94	Not Found	Not Found	Not Found	Not Found	Not Found	Not Found	Not Found	Not Found	Not Found	Not Found	Not Found	Not Found	Not Found	Not Found	Not Found	Not Found	Not Found	Not Found	Not Found	Not Found	Not Found	Not Found	Not Found	Not Found	Not Found	Not Found	High	Not Found	Not Found	Not Found	Not Found	Not Found	Not Found	Not Found	Not Found
	FALSE	High	[K].VRSLPAGEGLNAATGNYEDLLAAGIADPVK.[V]			6.59318e-07	0	2	2	3	A0A0M4JWF3; X4QPK7	A0A0M4JWF3 [467-496]; X4QPK7 [467-496]	1	2982.55	Not Found	Not Found	Not Found	Not Found	Not Found	Not Found	Not Found	Not Found	Not Found	Not Found	Not Found	Not Found	Not Found	Not Found	Not Found	Not Found	Not Found	Not Found	Not Found	Not Found	High	Not Found	Not Found	Not Found	Not Found	High	High	Not Found	Not Found	Not Found	Not Found	Not Found	Not Found	Not Found	Not Found
	FALSE	High	[K].VVMTKDSTTIVEGAGTAEDIK.[A]			5.3553e-07	0	2	2	5	A0A0M4JWF3; X4QPK7	A0A0M4JWF3 [321-341]; X4QPK7 [321-341]	1	2165.1	Not Found	Not Found	Not Found	Not Found	Not Found	Not Found	Not Found	Not Found	Not Found	Not Found	Not Found	Not Found	Not Found	Not Found	Not Found	Not Found	Not Found	Not Found	Not Found	Not Found	High	Not Found	Not Found	Not Found	Not Found	High	High	Not Found	Not Found	Not Found	Not Found	Not Found	Not Found	Not Found	Not Found
	FALSE	High	[R].NVVLDKQWGAPSITNDGVSIAK.[E]			9.52015e-07	0	2	2	25	A0A0M4JWF3; X4QPK7	A0A0M4JWF3 [36-57]; X4QPK7 [36-57]	1	2312.22	Not Found	Not Found	Not Found	Not Found	Not Found	High	Not Found	Not Found	Not Found	Not Found	High	Not Found	Not Found	High	High	Not Found	High	High	Not Found	High	High	Not Found	High	High	Not Found	High	High	Not Found	Not Found	Not Found	Not Found	Not Found	Not Found	Not Found	Not Found
	FALSE	High	[R].IEDAVLNAK.[A]			0.00103727	0	2	2	36	A0A0M4JWF3; X4QPK7	A0A0M4JWF3 [394-402]; X4QPK7 [394-402]	0	972.536	Not Found	High	High	Not Found	Not Found	High	High	High	High	High	High	High	Not Found	High	High	High	High	High	Not Found	High	High	Not Found	High	Not Found	Not Found	High	High	Not Found	High	High	Not Found	Not Found	High	Not Found	High
	FALSE	High	[K].SGAATEVELK.[E]			0.000274197	0	2	2	47	A0A0M4JWF3; X4QPK7	A0A0M4JWF3 [379-388]; X4QPK7 [379-388]	0	1004.53	Not Found	High	Not Found	High	High	High	Not Found	High	High	High	High	Not Found	High	High	High	High	High	High	High	High	High	High	High	High	High	High	High	High	High	High	High	Not Found	High	High	High
	FALSE	High	[K].DSTTIVEGAGTAEDIK.[A]			1.98491e-06	0	2	2	104	A0A0M4JWF3; X4QPK7	A0A0M4JWF3 [326-341]; X4QPK7 [326-341]	0	1606.78	High	High	High	High	High	High	Not Found	High	High	High	High	High	High	High	High	High	High	High	High	High	High	High	High	High	High	High	High	High	High	High	High	High	High	High	High
	FALSE	High	[K].QIAENAGLEGGVVAEKVR.[S]			6.86428e-06	0	2	2	11	A0A0M4JWF3; X4QPK7	A0A0M4JWF3 [451-468]; X4QPK7 [451-468]	1	1839.99	Not Found	Not Found	Not Found	Not Found	Not Found	Not Found	Not Found	Not Found	Not Found	Not Found	Not Found	Not Found	Not Found	Not Found	Not Found	Not Found	Not Found	Not Found	Not Found	High	High	Not Found	High	Not Found	Not Found	High	High	Not Found	Not Found	Not Found	Not Found	Not Found	Not Found	Not Found	Not Found
	FALSE	High	[K].TQIENSTSDYDR.[E]			4.74766e-05	0	2	2	29	A0A0M4JWF3; X4QPK7	A0A0M4JWF3 [349-360]; X4QPK7 [349-360]	0	1428.62	Not Found	Not Found	Not Found	High	High	High	Not Found	Not Found	Not Found	Not Found	High	High	High	High	High	High	High	High	High	High	High	Not Found	High	High	Not Found	High	High	Not Found	Not Found	Not Found	Not Found	Not Found	Not Found	Not Found	Not Found
	FALSE	High	[K].VENAEIAMLGQAR.[K]			8.56893e-06	0	2	2	9	A0A0M4JWF3; X4QPK7	A0A0M4JWF3 [307-319]; X4QPK7 [307-319]	0	1401.72	Not Found	Not Found	Not Found	Not Found	Not Found	Not Found	Not Found	Not Found	Not Found	Not Found	Not Found	Not Found	Not Found	Not Found	Not Found	Not Found	Not Found	Not Found	Not Found	High	High	Not Found	Not Found	Not Found	Not Found	High	High	Not Found	Not Found	Not Found	Not Found	Not Found	Not Found	Not Found	Not Found
	FALSE	High	[K].VENAEIAMLGQAR.[K]	1xOxidation [M8]		7.99508e-06	0	2	2	6	A0A0M4JWF3; X4QPK7	A0A0M4JWF3 [307-319]; X4QPK7 [307-319]	0	1417.71	Not Found	Not Found	Not Found	Not Found	Not Found	Not Found	Not Found	Not Found	Not Found	Not Found	Not Found	High	Not Found	Not Found	Not Found	Not Found	Not Found	Not Found	Not Found	Not Found	High	Not Found	Not Found	Not Found	Not Found	Not Found	High	Not Found	Not Found	Not Found	Not Found	Not Found	Not Found	Not Found	Not Found
	FALSE	High	[K].SGAATEVELKERK.[Q]			0.000995035	0	2	2	9	A0A0M4JWF3; X4QPK7	A0A0M4JWF3 [379-391]; X4QPK7 [379-391]	2	1417.76	Not Found	High	Not Found	Not Found	Not Found	Not Found	Not Found	Not Found	Not Found	Not Found	Not Found	Not Found	Not Found	Not Found	Not Found	Not Found	Not Found	Not Found	Not Found	Not Found	High	Not Found	Not Found	Not Found	Not Found	High	High	Not Found	Not Found	Not Found	Not Found	Not Found	Not Found	Not Found	Not Found
	FALSE	High	[K].EIELEDPFER.[I]			3.47549e-05	0	2	2	118	A0A0M4JWF3; X4QPK7	A0A0M4JWF3 [58-67]; X4QPK7 [58-67]	0	1276.61	Not Found	High	High	Not Found	High	High	Not Found	High	High	Not Found	High	High	High	High	High	High	High	High	High	High	High	High	High	High	High	High	High	High	High	High	High	High	High	High	High
	FALSE	High	[K].QIAENAGLEGGVVAEK.[V]			7.25568e-06	0	2	2	61	A0A0M4JWF3; X4QPK7	A0A0M4JWF3 [451-466]; X4QPK7 [451-466]	0	1584.82	Not Found	High	Not Found	Not Found	Not Found	High	Not Found	High	High	Not Found	High	High	High	High	High	Not Found	High	High	High	High	High	High	High	High	Not Found	High	High	High	High	High	High	High	High	High	High
	FALSE	High	[K].DSTTIVEGAGTAEDIKAR.[V]			7.21488e-07	0	2	2	84	A0A0M4JWF3; X4QPK7	A0A0M4JWF3 [326-343]; X4QPK7 [326-343]	1	1833.92	Not Found	High	High	Not Found	High	High	Not Found	High	High	Not Found	High	High	Not Found	High	High	High	High	High	High	High	High	Not Found	High	High	High	High	High	High	High	High	High	High	High	High	Not Found
	FALSE	High	[K].LAGGVAVIKSGAATEVELKER.[K]			4.72713e-07	0	2	2	3	A0A0M4JWF3; X4QPK7	A0A0M4JWF3 [370-390]; X4QPK7 [370-390]	2	2098.19	Not Found	Not Found	Not Found	Not Found	Not Found	Not Found	Not Found	Not Found	Not Found	Not Found	Not Found	Not Found	Not Found	Not Found	Not Found	Not Found	Not Found	Not Found	Not Found	Not Found	High	Not Found	Not Found	Not Found	Not Found	High	High	Not Found	Not Found	Not Found	Not Found	Not Found	Not Found	Not Found	Not Found
	FALSE	High	[K].QWGAPSITNDGVSIAK.[E]			7.51155e-06	0	2	2	16	A0A0M4JWF3; X4QPK7	A0A0M4JWF3 [42-57]; X4QPK7 [42-57]	0	1643.84	Not Found	Not Found	Not Found	Not Found	Not Found	Not Found	Not Found	Not Found	Not Found	Not Found	Not Found	High	Not Found	Not Found	High	High	Not Found	High	Not Found	Not Found	High	Not Found	Not Found	Not Found	Not Found	High	High	Not Found	Not Found	Not Found	Not Found	Not Found	Not Found	Not Found	Not Found
	FALSE	High	[R].RKEMLQDMAVLTGGQVISETVGLK.[V]	1xOxidation [M]		1.12287e-05	0	2	2	2	A0A0M4JWF3; X4QPK7	A0A0M4JWF3 [283-306]; X4QPK7 [283-306]	2	2619.38	Not Found	Not Found	Not Found	Not Found	Not Found	Not Found	Not Found	Not Found	Not Found	Not Found	Not Found	Not Found	Not Found	Not Found	Not Found	Not Found	Not Found	Not Found	Not Found	Not Found	Not Found	Not Found	Not Found	Not Found	Not Found	Not Found	High	Not Found	Not Found	Not Found	Not Found	Not Found	Not Found	Not Found	Not Found
	FALSE	High	[K].TQIENSTSDYDREK.[L]			0.000116901	0	2	2	43	A0A0M4JWF3; X4QPK7	A0A0M4JWF3 [349-362]; X4QPK7 [349-362]	1	1685.76	Not Found	Not Found	Not Found	Not Found	High	High	Not Found	Not Found	Not Found	Not Found	High	High	Not Found	High	High	High	Not Found	High	High	High	High	High	High	High	High	High	High	Not Found	Not Found	Not Found	Not Found	Not Found	Not Found	High	Not Found
	FALSE	High	[K].TQIENSTSDYDREKLQER.[L]			0.00577349	0.000191922	2	2	8	A0A0M4JWF3; X4QPK7	A0A0M4JWF3 [349-366]; X4QPK7 [349-366]	2	2212.05	Not Found	Not Found	Not Found	Not Found	Not Found	Not Found	Not Found	Not Found	Not Found	Not Found	Not Found	Not Found	Not Found	Not Found	Not Found	Not Found	Not Found	Not Found	Not Found	Not Found	High	Not Found	Not Found	Not Found	Not Found	High	High	Not Found	Not Found	Not Found	Not Found	Not Found	Not Found	Not Found	Not Found
	FALSE	High	[R].IGAELVKEVAKK.[T]			0.00618672	0.000191922	2	2	5	A0A0M4JWF3; X4QPK7	A0A0M4JWF3 [68-79]; X4QPK7 [68-79]	2	1284.79	Not Found	Not Found	Not Found	Not Found	Not Found	Not Found	Not Found	Not Found	Not Found	Not Found	Not Found	Not Found	Not Found	Not Found	Not Found	Not Found	Not Found	Not Found	Not Found	Not Found	High	Not Found	Not Found	Not Found	Not Found	High	High	Not Found	Not Found	Not Found	Not Found	Not Found	Not Found	Not Found	Not Found
	FALSE	High	[K].LAGGVAVIK.[S]			0.00228445	0.000191922	2	2	16	A0A0M4JWF3; X4QPK7	A0A0M4JWF3 [370-378]; X4QPK7 [370-378]	0	827.535	Not Found	Not Found	Not Found	Not Found	Not Found	High	Not Found	Not Found	High	Not Found	High	High	Not Found	Not Found	High	Not Found	Not Found	Not Found	Not Found	High	High	Not Found	Not Found	Not Found	Not Found	High	High	Not Found	Not Found	Not Found	Not Found	Not Found	Not Found	High	Not Found
	FALSE	High	[K].IIHFDEEAR.[R]			0.0056942	0.000191922	2	2	30	A0A0M4JWF3; X4QPK7	A0A0M4JWF3 [4-12]; X4QPK7 [4-12]	0	1129.56	Not Found	Not Found	Not Found	High	High	High	Not Found	Not Found	Not Found	High	High	Not Found	Not Found	Not Found	Not Found	High	Not Found	High	High	High	High	High	Not Found	Not Found	Not Found	High	High	Not Found	Not Found	High	Not Found	Not Found	Not Found	Not Found	Not Found
	FALSE	High	[K].QLLADAKEVETR.[E]			0.00262369	0.000191922	2	3	11	A0A0M4JWF3; X4QPK7	A0A0M4JWF3 [129-140]; X4QPK7 [129-140]	1	1372.74	Not Found	Not Found	Not Found	Not Found	Not Found	Not Found	Not Found	Not Found	Not Found	Not Found	Not Found	Not Found	Not Found	Not Found	Not Found	Not Found	Not Found	Not Found	Not Found	High	High	Not Found	High	Not Found	Not Found	High	High	Not Found	Not Found	Not Found	Not Found	Not Found	Not Found	Not Found	Not Found
	FALSE	High	[K].SAAVKAPGFGDRR.[K]			0.00334284	0.000191922	2	2	2	A0A0M4JWF3; X4QPK7	A0A0M4JWF3 [271-283]; X4QPK7 [271-283]	2	1331.72	Not Found	Not Found	Not Found	Not Found	Not Found	Not Found	Not Found	Not Found	Not Found	Not Found	Not Found	Not Found	Not Found	Not Found	Not Found	Not Found	Not Found	Not Found	Not Found	Not Found	Not Found	Not Found	Not Found	Not Found	Not Found	Not Found	High	Not Found	Not Found	Not Found	Not Found	Not Found	Not Found	Not Found	Not Found
	FALSE	High	[R].GLDLLANTVK.[V]			0.00343666	0.000191922	2	2	16	A0A0M4JWF3; X4QPK7	A0A0M4JWF3 [18-27]; X4QPK7 [18-27]	0	1043.61	Not Found	High	Not Found	Not Found	Not Found	Not Found	Not Found	Not Found	Not Found	Not Found	Not Found	High	Not Found	Not Found	Not Found	High	Not Found	High	High	Not Found	High	Not Found	Not Found	Not Found	Not Found	High	High	High	Not Found	Not Found	High	Not Found	Not Found	High	Not Found
	FALSE	High	[K].DLLPLLEK.[V]			0.0120016	0.000363712	2	3	17	A0A0M4JWF3; X4QPK7	A0A0M4JWF3 [230-237]; X4QPK7 [230-237]	0	940.571	Not Found	Not Found	High	Not Found	Not Found	Not Found	Not Found	Not Found	Not Found	Not Found	High	Not Found	Not Found	Not Found	Not Found	Not Found	Not Found	Not Found	Not Found	High	High	Not Found	High	Not Found	Not Found	High	High	Not Found	Not Found	High	Not Found	Not Found	Not Found	High	Not Found
	FALSE	High	[K].EIGELIAEALDK.[V]			0.0154831	0.000519803	1	1	1	A0A0M4JWF3	A0A0M4JWF3 [155-166]	0	1300.7	Not Found	Not Found	Not Found	Not Found	Not Found	Not Found	Not Found	Not Found	Not Found	Not Found	Not Found	High	Not Found	Not Found	Not Found	Not Found	Not Found	Not Found	Not Found	Not Found	Not Found	Not Found	Not Found	Not Found	Not Found	Not Found	Not Found	Not Found	Not Found	Not Found	Not Found	Not Found	Not Found	Not Found	Not Found
	FALSE	High	[R].RGIDLAVDAVVK.[Q]			0.0144538	0.000519803	2	3	2	A0A0M4JWF3; X4QPK7	A0A0M4JWF3 [117-128]; X4QPK7 [117-128]	1	1255.74	Not Found	Not Found	Not Found	Not Found	Not Found	Not Found	Not Found	Not Found	Not Found	Not Found	Not Found	Not Found	Not Found	Not Found	Not Found	Not Found	Not Found	Not Found	Not Found	Not Found	Not Found	Not Found	Not Found	Not Found	Not Found	Not Found	High	Not Found	Not Found	Not Found	Not Found	Not Found	Not Found	Not Found	Not Found
	FALSE	High	[K].IIHFDEEARR.[G]			0.0298837	0.000779447	2	2	4	A0A0M4JWF3; X4QPK7	A0A0M4JWF3 [4-13]; X4QPK7 [4-13]	1	1285.66	Not Found	Not Found	Not Found	Not Found	Not Found	Not Found	Not Found	Not Found	Not Found	Not Found	Not Found	Not Found	Not Found	Not Found	Not Found	Not Found	Not Found	Not Found	Not Found	Not Found	High	Not Found	Not Found	Not Found	Not Found	Not Found	High	Not Found	Not Found	Not Found	Not Found	Not Found	Not Found	Not Found	Not Found
	FALSE	High	[R].GTFKSAAVKAPGFGDR.[R]			0.0319895	0.000779447	2	2	2	A0A0M4JWF3; X4QPK7	A0A0M4JWF3 [267-282]; X4QPK7 [267-282]	2	1608.85	Not Found	Not Found	Not Found	Not Found	Not Found	Not Found	Not Found	Not Found	Not Found	Not Found	Not Found	Not Found	Not Found	Not Found	Not Found	Not Found	Not Found	Not Found	Not Found	Not Found	Not Found	Not Found	Not Found	Not Found	Not Found	Not Found	High	Not Found	Not Found	Not Found	Not Found	Not Found	Not Found	Not Found	Not Found
	FALSE	High	[K].GRNVVLDK.[Q]			0.0400214	0.000779447	2	2	2	A0A0M4JWF3; X4QPK7	A0A0M4JWF3 [34-41]; X4QPK7 [34-41]	1	900.526	Not Found	Not Found	Not Found	Not Found	Not Found	Not Found	Not Found	Not Found	Not Found	Not Found	Not Found	Not Found	Not Found	Not Found	Not Found	Not Found	Not Found	Not Found	Not Found	Not Found	High	Not Found	Not Found	Not Found	Not Found	Not Found	High	Not Found	Not Found	Not Found	Not Found	Not Found	Not Found	Not Found	Not Found
	FALSE	High	[K].IAVAAPLK.[Q]			0.0531241	0.00181565	2	2	4	A0A0M4JWF3; X4QPK7	A0A0M4JWF3 [443-450]; X4QPK7 [443-450]	0	782.513	Not Found	Not Found	Not Found	Not Found	Not Found	Not Found	Not Found	Not Found	Not Found	Not Found	Not Found	High	Not Found	Not Found	Not Found	Not Found	Not Found	Not Found	Not Found	Not Found	High	Not Found	Not Found	Not Found	Not Found	High	High	Not Found	Not Found	Not Found	Not Found	Not Found	Not Found	Not Found	Not Found
	FALSE	High	[K].EGVVTVEESNTFGTELELTEGMSFDK.[G]	1xOxidation [M22]		0.0649217	0.00217168	2	3	1	A0A0M4JWF3; X4QPK7	A0A0M4JWF3 [170-195]; X4QPK7 [170-195]	0	2864.3	Not Found	Not Found	Not Found	Not Found	Not Found	Not Found	Not Found	Not Found	Not Found	Not Found	Not Found	High	Not Found	Not Found	Not Found	Not Found	Not Found	Not Found	Not Found	Not Found	Not Found	Not Found	Not Found	Not Found	Not Found	Not Found	Not Found	Not Found	Not Found	Not Found	Not Found	Not Found	Not Found	Not Found	Not Found
	FALSE	High	[R].NVVAGANPIALRR.[G]			0.0756178	0.00230552	2	3	5	A0A0M4JWF3; X4QPK7	A0A0M4JWF3 [105-117]; X4QPK7 [105-117]	1	1350.8	Not Found	Not Found	Not Found	Not Found	Not Found	Not Found	Not Found	Not Found	Not Found	Not Found	Not Found	Not Found	Not Found	Not Found	Not Found	Not Found	Not Found	High	Not Found	Not Found	High	Not Found	Not Found	Not Found	Not Found	High	High	Not Found	Not Found	Not Found	Not Found	Not Found	Not Found	Not Found	Not Found
FALSE	High	Master Protein	X4QPK7	60 kDa chaperonin OS=Trueperella pyogenes OX=1661 GN=groL PE=3 SV=1	0	785.608	96.3031	73	1214	1	1	541	56.736	4.75	Not Found	Not Found	Not Found	Not Found	Not Found	Not Found	Not Found	Not Found	Not Found	Not Found	Not Found	Not Found	Not Found	Not Found	Not Found	Not Found	Not Found	Not Found	Not Found	Not Found	Not Found	Not Found	Not Found	Not Found	Not Found	High	Not Found	Not Found	Not Found	Not Found	Not Found	Not Found	Not Found	Not Found	Not Found
	Checked	Confidence	Annotated Sequence	Modifications	Modifications in Master Proteins	Qvality PEP	Qvality q-value	# Protein Groups	# Proteins	# PSMs	Master Protein Accessions	Positions in Master Proteins	# Missed Cleavages	Theo. MH+ [Da]	Found in Sample: [S1] F1: Sample, A, 1	Found in Sample: [S2] F2: Sample, A, 2	Found in Sample: [S3] F3: Sample, A, 3	Found in Sample: [S4] F4: Sample, B, 1	Found in Sample: [S5] F5: Sample, B, 2	Found in Sample: [S6] F6: Sample, B, 3	Found in Sample: [S7] F7: Sample, C, 1	Found in Sample: [S8] F8: Sample, C, 2	Found in Sample: [S9] F9: Sample, C, 3	Found in Sample: [S10] F10: Sample, D, 1	Found in Sample: [S11] F11: Sample, D, 2	Found in Sample: [S12] F12: Sample, D, 3	Found in Sample: [S13] F13: Sample, E, 1	Found in Sample: [S14] F14: Sample, E, 2	Found in Sample: [S15] F15: Sample, E, 3	Found in Sample: [S16] F16: Sample, F, 1	Found in Sample: [S17] F17: Sample, F, 2	Found in Sample: [S18] F18: Sample, F, 3	Found in Sample: [S19] F19: Sample, G, 1	Found in Sample: [S20] F20: Sample, G, 2	Found in Sample: [S21] F21: Sample, G, 3	Found in Sample: [S22] F22: Sample, H, 1	Found in Sample: [S23] F23: Sample, H, 2	Found in Sample: [S24] F24: Sample, H, 3	Found in Sample: [S25] F25: Sample, I, 1	Found in Sample: [S26] F26: Sample, I, 2	Found in Sample: [S27] F27: Sample, I, 3	Found in Sample: [S28] F28: Sample, L, 1	Found in Sample: [S29] F29: Sample, L, 2	Found in Sample: [S30] F30: Sample, L, 3	Found in Sample: [S31] F31: Sample, M, 1	Found in Sample: [S32] F32: Sample, M, 2	Found in Sample: [S33] F33: Sample, M, 3	Found in Sample: [S34] F34: Sample, N, 1	Found in Sample: [S35] F35: Sample, N, 2
	FALSE	High	[R].SLPAGEGLNAATGNYEDLLAAGIADPVKVTR.[S]			3.63718e-08	0	2	2	40	A0A0M4JWF3; X4QPK7	A0A0M4JWF3 [469-499]; X4QPK7 [469-499]	1	3083.6	Not Found	High	High	Not Found	Not Found	Not Found	Not Found	Not Found	Not Found	Not Found	High	High	Not Found	High	High	Not Found	Not Found	High	Not Found	High	High	Not Found	Not Found	High	Not Found	High	High	Not Found	High	Not Found	Not Found	Not Found	Not Found	Not Found	Not Found
	FALSE	High	[R].NVVAGANPIALR.[R]			0.00108881	0	2	3	3	A0A0M4JWF3; X4QPK7	A0A0M4JWF3 [105-116]; X4QPK7 [105-116]	0	1194.7	Not Found	Not Found	Not Found	Not Found	Not Found	Not Found	Not Found	Not Found	Not Found	Not Found	Not Found	High	Not Found	Not Found	Not Found	Not Found	Not Found	Not Found	Not Found	Not Found	High	Not Found	Not Found	Not Found	Not Found	Not Found	High	Not Found	Not Found	Not Found	Not Found	Not Found	Not Found	Not Found	Not Found
	FALSE	High	[K].SGAATEVELKER.[K]			0.000467545	0	2	2	28	A0A0M4JWF3; X4QPK7	A0A0M4JWF3 [379-390]; X4QPK7 [379-390]	1	1289.67	Not Found	Not Found	Not Found	Not Found	Not Found	High	Not Found	Not Found	Not Found	Not Found	Not Found	Not Found	Not Found	High	High	Not Found	Not Found	High	Not Found	High	High	Not Found	High	Not Found	Not Found	High	High	Not Found	Not Found	Not Found	Not Found	Not Found	Not Found	Not Found	Not Found
	FALSE	High	[R].VSTIKTQIENSTSDYDREK.[L]			1.39564e-07	0	2	2	17	A0A0M4JWF3; X4QPK7	A0A0M4JWF3 [344-362]; X4QPK7 [344-362]	2	2214.09	Not Found	Not Found	Not Found	Not Found	Not Found	Not Found	Not Found	Not Found	Not Found	Not Found	Not Found	Not Found	Not Found	Not Found	Not Found	Not Found	Not Found	High	Not Found	High	High	Not Found	High	Not Found	Not Found	High	High	Not Found	Not Found	Not Found	Not Found	Not Found	Not Found	Not Found	Not Found
	FALSE	High	[K].QRIEDAVLNAK.[A]			4.5228e-05	0	2	2	19	A0A0M4JWF3; X4QPK7	A0A0M4JWF3 [392-402]; X4QPK7 [392-402]	1	1256.7	Not Found	Not Found	Not Found	Not Found	Not Found	Not Found	Not Found	Not Found	High	Not Found	High	High	Not Found	Not Found	Not Found	Not Found	Not Found	High	Not Found	High	High	Not Found	Not Found	Not Found	Not Found	High	High	Not Found	Not Found	Not Found	Not Found	Not Found	Not Found	Not Found	Not Found
	FALSE	High	[R].KEMLQDMAVLTGGQVISETVGLK.[V]	2xOxidation [M3; M7]		0.000497635	0	2	2	1	A0A0M4JWF3; X4QPK7	A0A0M4JWF3 [284-306]; X4QPK7 [284-306]	1	2479.28	Not Found	Not Found	Not Found	Not Found	Not Found	Not Found	Not Found	Not Found	Not Found	Not Found	Not Found	Not Found	Not Found	Not Found	Not Found	Not Found	Not Found	Not Found	Not Found	Not Found	Not Found	Not Found	Not Found	Not Found	Not Found	Not Found	High	Not Found	Not Found	Not Found	Not Found	Not Found	Not Found	Not Found	Not Found
	FALSE	High	[R].KEMLQDMAVLTGGQVISETVGLK.[V]	1xOxidation [M]		1.34462e-05	0	2	2	2	A0A0M4JWF3; X4QPK7	A0A0M4JWF3 [284-306]; X4QPK7 [284-306]	1	2463.28	Not Found	Not Found	Not Found	Not Found	Not Found	Not Found	Not Found	Not Found	Not Found	Not Found	Not Found	Not Found	Not Found	Not Found	Not Found	Not Found	Not Found	Not Found	Not Found	Not Found	Not Found	Not Found	Not Found	Not Found	Not Found	Not Found	High	Not Found	Not Found	Not Found	Not Found	Not Found	Not Found	Not Found	Not Found
	FALSE	High	[R].KEMLQDMAVLTGGQVISETVGLK.[V]			3.99229e-05	0	2	2	1	A0A0M4JWF3; X4QPK7	A0A0M4JWF3 [284-306]; X4QPK7 [284-306]	1	2447.29	Not Found	Not Found	Not Found	Not Found	Not Found	Not Found	Not Found	Not Found	Not Found	Not Found	Not Found	Not Found	Not Found	Not Found	Not Found	Not Found	Not Found	Not Found	Not Found	Not Found	Not Found	Not Found	Not Found	Not Found	Not Found	Not Found	High	Not Found	Not Found	Not Found	Not Found	Not Found	Not Found	Not Found	Not Found
	FALSE	High	[R].SLPAGEGLNAATGNYEDLLAAGIADPVK.[V]			2.04072e-06	0	2	2	20	A0A0M4JWF3; X4QPK7	A0A0M4JWF3 [469-496]; X4QPK7 [469-496]	0	2727.38	Not Found	Not Found	Not Found	Not Found	Not Found	Not Found	Not Found	Not Found	Not Found	Not Found	Not Found	High	Not Found	High	Not Found	Not Found	Not Found	Not Found	Not Found	High	High	Not Found	High	Not Found	Not Found	High	High	Not Found	Not Found	Not Found	Not Found	Not Found	Not Found	Not Found	Not Found
	FALSE	High	[K].EIELEDPFERIGAELVKEVAK.[K]			1.15594e-06	0	2	2	4	A0A0M4JWF3; X4QPK7	A0A0M4JWF3 [58-78]; X4QPK7 [58-78]	2	2414.28	Not Found	Not Found	Not Found	Not Found	Not Found	Not Found	Not Found	Not Found	Not Found	Not Found	Not Found	Not Found	Not Found	Not Found	Not Found	Not Found	Not Found	Not Found	Not Found	Not Found	High	Not Found	Not Found	Not Found	Not Found	High	Not Found	Not Found	Not Found	Not Found	Not Found	Not Found	Not Found	Not Found	Not Found
	FALSE	High	[K].VVMTKDSTTIVEGAGTAEDIKAR.[V]			5.27475e-06	0	2	2	8	A0A0M4JWF3; X4QPK7	A0A0M4JWF3 [321-343]; X4QPK7 [321-343]	2	2392.24	Not Found	Not Found	Not Found	Not Found	Not Found	Not Found	Not Found	Not Found	Not Found	Not Found	Not Found	Not Found	Not Found	Not Found	Not Found	Not Found	Not Found	Not Found	Not Found	High	High	Not Found	Not Found	Not Found	Not Found	High	High	Not Found	Not Found	Not Found	Not Found	Not Found	Not Found	Not Found	Not Found
	FALSE	High	[K].VVMTKDSTTIVEGAGTAEDIKAR.[V]	1xOxidation [M3]		6.40459e-06	0	2	2	5	A0A0M4JWF3; X4QPK7	A0A0M4JWF3 [321-343]; X4QPK7 [321-343]	2	2408.23	Not Found	Not Found	Not Found	Not Found	Not Found	Not Found	Not Found	Not Found	Not Found	Not Found	Not Found	Not Found	Not Found	Not Found	Not Found	Not Found	Not Found	Not Found	Not Found	Not Found	High	Not Found	Not Found	Not Found	Not Found	High	High	Not Found	Not Found	Not Found	Not Found	Not Found	Not Found	Not Found	Not Found
	FALSE	High	[R].VSTIKTQIENSTSDYDR.[E]			1.12433e-06	0	2	2	8	A0A0M4JWF3; X4QPK7	A0A0M4JWF3 [344-360]; X4QPK7 [344-360]	1	1956.95	Not Found	Not Found	Not Found	Not Found	Not Found	Not Found	Not Found	Not Found	Not Found	Not Found	Not Found	Not Found	Not Found	Not Found	Not Found	Not Found	Not Found	Not Found	Not Found	Not Found	High	Not Found	Not Found	Not Found	Not Found	High	High	Not Found	Not Found	Not Found	Not Found	Not Found	Not Found	Not Found	Not Found
	FALSE	High	[R].GIDLAVDAVVK.[Q]			0.000477367	0	2	3	36	A0A0M4JWF3; X4QPK7	A0A0M4JWF3 [118-128]; X4QPK7 [118-128]	0	1099.64	Not Found	High	Not Found	Not Found	High	High	Not Found	Not Found	High	Not Found	High	High	Not Found	High	High	Not Found	High	High	Not Found	High	High	Not Found	High	High	High	High	High	Not Found	Not Found	High	Not Found	Not Found	High	Not Found	High
	FALSE	High	[K].IAVAAPLKQIAENAGLEGGVVAEKVR.[S]			4.97109e-11	0	2	2	29	A0A0M4JWF3; X4QPK7	A0A0M4JWF3 [443-468]; X4QPK7 [443-468]	2	2603.49	Not Found	High	High	Not Found	Not Found	Not Found	Not Found	Not Found	Not Found	Not Found	Not Found	Not Found	Not Found	Not Found	Not Found	Not Found	Not Found	High	Not Found	Not Found	High	Not Found	High	Not Found	Not Found	High	High	Not Found	High	Not Found	Not Found	Not Found	Not Found	Not Found	Not Found
	FALSE	High	[K].KTDDVAGDGTTTATVLAQALVK.[E]			4.39143e-09	0	2	2	36	A0A0M4JWF3; X4QPK7	A0A0M4JWF3 [79-100]; X4QPK7 [79-100]	1	2175.15	Not Found	High	Not Found	Not Found	Not Found	Not Found	Not Found	Not Found	Not Found	Not Found	High	High	Not Found	High	Not Found	Not Found	Not Found	High	Not Found	High	High	Not Found	High	High	Not Found	High	High	Not Found	Not Found	Not Found	Not Found	Not Found	Not Found	Not Found	Not Found
	FALSE	High	[K].IAVAAPLKQIAENAGLEGGVVAEK.[V]			2.42998e-07	0	2	2	42	A0A0M4JWF3; X4QPK7	A0A0M4JWF3 [443-466]; X4QPK7 [443-466]	1	2348.32	Not Found	High	Not Found	Not Found	Not Found	Not Found	Not Found	High	Not Found	Not Found	High	Not Found	Not Found	High	Not Found	Not Found	High	High	Not Found	High	High	Not Found	High	Not Found	Not Found	High	High	Not Found	Not Found	Not Found	Not Found	Not Found	High	Not Found	Not Found
	FALSE	High	[K].EMLQDMAVLTGGQVISETVGLK.[V]	2xOxidation [M2; M6]		2.44372e-06	0	2	2	4	A0A0M4JWF3; X4QPK7	A0A0M4JWF3 [285-306]; X4QPK7 [285-306]	0	2351.18	Not Found	Not Found	Not Found	Not Found	Not Found	Not Found	Not Found	Not Found	Not Found	Not Found	Not Found	High	Not Found	Not Found	Not Found	Not Found	Not Found	Not Found	Not Found	Not Found	High	Not Found	Not Found	Not Found	Not Found	Not Found	High	Not Found	Not Found	Not Found	Not Found	Not Found	Not Found	Not Found	Not Found
	FALSE	High	[K].EMLQDMAVLTGGQVISETVGLK.[V]	1xOxidation [M]		3.37452e-09	0	2	2	5	A0A0M4JWF3; X4QPK7	A0A0M4JWF3 [285-306]; X4QPK7 [285-306]	0	2335.19	Not Found	Not Found	Not Found	Not Found	Not Found	Not Found	Not Found	Not Found	Not Found	Not Found	Not Found	Not Found	Not Found	Not Found	Not Found	Not Found	Not Found	Not Found	Not Found	Not Found	Not Found	Not Found	Not Found	Not Found	Not Found	Not Found	High	Not Found	Not Found	Not Found	Not Found	Not Found	Not Found	Not Found	Not Found
	FALSE	High	[K].EMLQDMAVLTGGQVISETVGLK.[V]			1.01903e-05	0	2	2	4	A0A0M4JWF3; X4QPK7	A0A0M4JWF3 [285-306]; X4QPK7 [285-306]	0	2319.19	Not Found	Not Found	Not Found	Not Found	Not Found	Not Found	Not Found	Not Found	Not Found	Not Found	Not Found	Not Found	Not Found	Not Found	Not Found	Not Found	Not Found	Not Found	Not Found	Not Found	High	Not Found	Not Found	Not Found	Not Found	High	High	Not Found	Not Found	Not Found	Not Found	Not Found	Not Found	Not Found	Not Found
	FALSE	High	[K].ARVSTIKTQIENSTSDYDR.[E]			0.000501095	0	2	2	1	A0A0M4JWF3; X4QPK7	A0A0M4JWF3 [342-360]; X4QPK7 [342-360]	2	2184.09	Not Found	Not Found	Not Found	Not Found	Not Found	Not Found	Not Found	Not Found	Not Found	Not Found	Not Found	Not Found	Not Found	Not Found	Not Found	Not Found	Not Found	Not Found	Not Found	Not Found	Not Found	Not Found	Not Found	Not Found	Not Found	Not Found	High	Not Found	Not Found	Not Found	Not Found	Not Found	Not Found	Not Found	Not Found
	FALSE	High	[K].SAAVKAPGFGDR.[R]			0.00131274	0	2	2	10	A0A0M4JWF3; X4QPK7	A0A0M4JWF3 [271-282]; X4QPK7 [271-282]	1	1175.62	Not Found	Not Found	Not Found	Not Found	Not Found	Not Found	Not Found	Not Found	Not Found	Not Found	Not Found	Not Found	Not Found	Not Found	Not Found	Not Found	Not Found	High	Not Found	Not Found	High	Not Found	Not Found	Not Found	Not Found	High	High	Not Found	Not Found	Not Found	Not Found	Not Found	Not Found	Not Found	Not Found
	FALSE	High	[K].TDDVAGDGTTTATVLAQALVK.[E]			6.64762e-08	0	2	2	21	A0A0M4JWF3; X4QPK7	A0A0M4JWF3 [80-100]; X4QPK7 [80-100]	0	2047.06	Not Found	Not Found	Not Found	Not Found	Not Found	Not Found	Not Found	Not Found	Not Found	Not Found	High	High	Not Found	Not Found	Not Found	Not Found	Not Found	High	Not Found	High	High	Not Found	High	Not Found	Not Found	High	High	Not Found	Not Found	Not Found	Not Found	Not Found	Not Found	Not Found	Not Found
	FALSE	High	[R].IGAELVKEVAK.[K]			0.00121643	0	2	2	15	A0A0M4JWF3; X4QPK7	A0A0M4JWF3 [68-78]; X4QPK7 [68-78]	1	1156.69	Not Found	Not Found	Not Found	Not Found	Not Found	Not Found	Not Found	Not Found	Not Found	Not Found	Not Found	Not Found	Not Found	High	Not Found	Not Found	Not Found	High	Not Found	Not Found	High	Not Found	High	Not Found	Not Found	High	High	Not Found	Not Found	Not Found	Not Found	Not Found	Not Found	Not Found	Not Found
	FALSE	High	[K].AAVEEGIVAGGGVALLQAADTVFETLELEGDEATGAQIVK.[I]			9.01825e-08	0	2	2	2	A0A0M4JWF3; X4QPK7	A0A0M4JWF3 [403-442]; X4QPK7 [403-442]	0	3942.02	Not Found	Not Found	Not Found	Not Found	Not Found	Not Found	Not Found	Not Found	Not Found	Not Found	Not Found	Not Found	Not Found	Not Found	Not Found	Not Found	Not Found	Not Found	Not Found	Not Found	Not Found	Not Found	Not Found	Not Found	Not Found	High	Not Found	Not Found	Not Found	Not Found	Not Found	Not Found	Not Found	Not Found	Not Found
	FALSE	High	[K].VMQTGKPLAIIAEDIEGEALATLVVNKIR.[G]	1xOxidation [M2]		1.81387e-06	0	2	3	1	A0A0M4JWF3; X4QPK7	A0A0M4JWF3 [238-266]; X4QPK7 [238-266]	1	3108.73	Not Found	Not Found	Not Found	Not Found	Not Found	Not Found	Not Found	Not Found	Not Found	Not Found	Not Found	Not Found	Not Found	Not Found	Not Found	Not Found	Not Found	Not Found	Not Found	Not Found	Not Found	Not Found	Not Found	Not Found	Not Found	Not Found	High	Not Found	Not Found	Not Found	Not Found	Not Found	Not Found	Not Found	Not Found
	FALSE	High	[K].VMQTGKPLAIIAEDIEGEALATLVVNKIR.[G]			3.11065e-05	0	2	3	2	A0A0M4JWF3; X4QPK7	A0A0M4JWF3 [238-266]; X4QPK7 [238-266]	1	3092.74	Not Found	Not Found	Not Found	Not Found	Not Found	Not Found	Not Found	Not Found	Not Found	Not Found	Not Found	Not Found	Not Found	Not Found	Not Found	Not Found	Not Found	Not Found	Not Found	Not Found	Not Found	Not Found	Not Found	Not Found	Not Found	High	High	Not Found	Not Found	Not Found	Not Found	Not Found	Not Found	Not Found	Not Found
	FALSE	High	[R].NVVLDKQWGAPSITNDGVSIAKEIELEDPFER.[I]			3.09718e-07	0	2	2	6	A0A0M4JWF3; X4QPK7	A0A0M4JWF3 [36-67]; X4QPK7 [36-67]	2	3569.81	Not Found	Not Found	Not Found	Not Found	Not Found	Not Found	Not Found	Not Found	Not Found	Not Found	Not Found	Not Found	Not Found	Not Found	Not Found	Not Found	Not Found	Not Found	Not Found	Not Found	High	Not Found	Not Found	Not Found	Not Found	High	High	Not Found	Not Found	Not Found	Not Found	Not Found	Not Found	Not Found	Not Found
	FALSE	High	[K].EIELEDPFERIGAELVK.[E]			0.00116691	0	2	2	3	A0A0M4JWF3; X4QPK7	A0A0M4JWF3 [58-74]; X4QPK7 [58-74]	1	1987.04	Not Found	Not Found	Not Found	Not Found	Not Found	Not Found	Not Found	Not Found	Not Found	Not Found	Not Found	Not Found	Not Found	Not Found	Not Found	Not Found	Not Found	Not Found	Not Found	Not Found	High	Not Found	Not Found	Not Found	Not Found	High	Not Found	Not Found	Not Found	Not Found	Not Found	Not Found	Not Found	Not Found	Not Found
	FALSE	High	[R].KQRIEDAVLNAK.[A]			0.00013152	0	2	2	2	A0A0M4JWF3; X4QPK7	A0A0M4JWF3 [391-402]; X4QPK7 [391-402]	2	1384.79	Not Found	Not Found	Not Found	Not Found	Not Found	Not Found	Not Found	Not Found	Not Found	Not Found	Not Found	Not Found	Not Found	Not Found	Not Found	Not Found	Not Found	Not Found	Not Found	Not Found	Not Found	Not Found	Not Found	Not Found	Not Found	Not Found	High	Not Found	Not Found	Not Found	Not Found	Not Found	Not Found	Not Found	Not Found
	FALSE	High	[R].GIDLAVDAVVKQLLADAKEVETR.[E]			0.000310629	0	2	3	1	A0A0M4JWF3; X4QPK7	A0A0M4JWF3 [118-140]; X4QPK7 [118-140]	2	2453.36	Not Found	Not Found	Not Found	Not Found	Not Found	Not Found	Not Found	Not Found	Not Found	Not Found	Not Found	Not Found	Not Found	Not Found	Not Found	Not Found	Not Found	Not Found	Not Found	Not Found	Not Found	Not Found	Not Found	Not Found	Not Found	Not Found	High	Not Found	Not Found	Not Found	Not Found	Not Found	Not Found	Not Found	Not Found
	FALSE	High	[R].GLDLLANTVKVTLGPKGR.[N]			0.00076471	0	2	2	1	A0A0M4JWF3; X4QPK7	A0A0M4JWF3 [18-35]; X4QPK7 [18-35]	2	1852.1	Not Found	Not Found	Not Found	Not Found	Not Found	Not Found	Not Found	Not Found	Not Found	Not Found	Not Found	Not Found	Not Found	Not Found	Not Found	Not Found	Not Found	Not Found	Not Found	Not Found	Not Found	Not Found	Not Found	Not Found	Not Found	Not Found	High	Not Found	Not Found	Not Found	Not Found	Not Found	Not Found	Not Found	Not Found
	FALSE	High	[K].EGLRNVVAGANPIALRR.[G]			0.000409862	0	2	3	2	A0A0M4JWF3; X4QPK7	A0A0M4JWF3 [101-117]; X4QPK7 [101-117]	2	1806.05	Not Found	Not Found	Not Found	Not Found	Not Found	Not Found	Not Found	Not Found	Not Found	Not Found	Not Found	Not Found	Not Found	Not Found	Not Found	Not Found	Not Found	Not Found	Not Found	Not Found	Not Found	Not Found	Not Found	Not Found	Not Found	Not Found	High	Not Found	Not Found	Not Found	Not Found	Not Found	Not Found	Not Found	Not Found
	FALSE	High	[R].QEVVLEDAYVLLVESK.[I]			1.17359e-07	0	2	3	5	A0A0M4JWF3; X4QPK7	A0A0M4JWF3 [209-224]; X4QPK7 [209-224]	0	1833.98	Not Found	Not Found	Not Found	Not Found	Not Found	Not Found	Not Found	Not Found	Not Found	Not Found	Not Found	Not Found	Not Found	Not Found	Not Found	Not Found	Not Found	Not Found	Not Found	Not Found	High	Not Found	Not Found	Not Found	Not Found	Not Found	High	Not Found	Not Found	Not Found	Not Found	Not Found	Not Found	Not Found	Not Found
	FALSE	High	[K].ISNVKDLLPLLEK.[V]			0.000125291	0	2	3	10	A0A0M4JWF3; X4QPK7	A0A0M4JWF3 [225-237]; X4QPK7 [225-237]	1	1481.89	Not Found	Not Found	Not Found	Not Found	Not Found	Not Found	Not Found	Not Found	Not Found	Not Found	Not Found	Not Found	Not Found	Not Found	Not Found	Not Found	Not Found	High	Not Found	Not Found	High	Not Found	Not Found	Not Found	Not Found	High	High	Not Found	Not Found	Not Found	Not Found	Not Found	Not Found	Not Found	Not Found
	FALSE	High	[K].EVAKKTDDVAGDGTTTATVLAQALVK.[E]			2.4983e-07	0	2	2	21	A0A0M4JWF3; X4QPK7	A0A0M4JWF3 [75-100]; X4QPK7 [75-100]	2	2602.39	Not Found	Not Found	Not Found	Not Found	Not Found	Not Found	Not Found	Not Found	Not Found	Not Found	Not Found	Not Found	Not Found	Not Found	Not Found	Not Found	Not Found	High	Not Found	High	High	Not Found	High	Not Found	Not Found	High	High	Not Found	Not Found	Not Found	Not Found	Not Found	Not Found	Not Found	Not Found
	FALSE	High	[K].VRSLPAGEGLNAATGNYEDLLAAGIADPVKVTR.[S]			7.74273e-08	0	2	2	8	A0A0M4JWF3; X4QPK7	A0A0M4JWF3 [467-499]; X4QPK7 [467-499]	2	3338.77	Not Found	Not Found	Not Found	Not Found	Not Found	Not Found	Not Found	Not Found	Not Found	Not Found	Not Found	Not Found	Not Found	Not Found	Not Found	Not Found	Not Found	Not Found	Not Found	Not Found	High	Not Found	Not Found	Not Found	Not Found	High	High	Not Found	Not Found	Not Found	Not Found	Not Found	Not Found	Not Found	Not Found
	FALSE	High	[K].VMQTGKPLAIIAEDIEGEALATLVVNK.[I]	1xOxidation [M2]		0.00105905	0	2	3	2	A0A0M4JWF3; X4QPK7	A0A0M4JWF3 [238-264]; X4QPK7 [238-264]	0	2839.55	Not Found	Not Found	Not Found	Not Found	Not Found	Not Found	Not Found	Not Found	Not Found	Not Found	Not Found	Not Found	Not Found	Not Found	Not Found	Not Found	Not Found	Not Found	Not Found	Not Found	Not Found	Not Found	Not Found	Not Found	Not Found	High	High	Not Found	Not Found	Not Found	Not Found	Not Found	Not Found	Not Found	Not Found
	FALSE	High	[K].VMQTGKPLAIIAEDIEGEALATLVVNK.[I]			9.72019e-07	0	2	3	6	A0A0M4JWF3; X4QPK7	A0A0M4JWF3 [238-264]; X4QPK7 [238-264]	0	2823.55	Not Found	Not Found	Not Found	Not Found	Not Found	Not Found	Not Found	Not Found	Not Found	Not Found	Not Found	Not Found	Not Found	High	Not Found	Not Found	Not Found	Not Found	Not Found	Not Found	Not Found	Not Found	Not Found	Not Found	Not Found	High	High	Not Found	Not Found	Not Found	Not Found	Not Found	Not Found	Not Found	Not Found
	FALSE	High	[K].GRNVVLDKQWGAPSITNDGVSIAK.[E]			2.01262e-06	0	2	2	6	A0A0M4JWF3; X4QPK7	A0A0M4JWF3 [34-57]; X4QPK7 [34-57]	2	2525.35	Not Found	Not Found	Not Found	Not Found	Not Found	Not Found	Not Found	Not Found	Not Found	Not Found	Not Found	Not Found	Not Found	Not Found	Not Found	Not Found	Not Found	Not Found	Not Found	Not Found	High	Not Found	Not Found	Not Found	Not Found	High	High	Not Found	Not Found	Not Found	Not Found	Not Found	Not Found	Not Found	Not Found
	FALSE	High	[K].LAGGVAVIKSGAATEVELK.[E]			2.94667e-06	0	2	2	4	A0A0M4JWF3; X4QPK7	A0A0M4JWF3 [370-388]; X4QPK7 [370-388]	1	1813.04	Not Found	Not Found	Not Found	Not Found	Not Found	Not Found	Not Found	Not Found	Not Found	Not Found	Not Found	Not Found	Not Found	Not Found	Not Found	Not Found	Not Found	Not Found	Not Found	Not Found	High	Not Found	Not Found	Not Found	Not Found	Not Found	High	Not Found	Not Found	Not Found	Not Found	Not Found	Not Found	Not Found	Not Found
	FALSE	High	[R].LAKLAGGVAVIK.[S]			5.64596e-05	0	2	2	4	A0A0M4JWF3; X4QPK7	A0A0M4JWF3 [367-378]; X4QPK7 [367-378]	1	1139.75	Not Found	Not Found	Not Found	Not Found	Not Found	Not Found	Not Found	Not Found	Not Found	Not Found	Not Found	Not Found	Not Found	Not Found	Not Found	Not Found	Not Found	Not Found	Not Found	Not Found	High	Not Found	Not Found	Not Found	Not Found	Not Found	High	Not Found	Not Found	Not Found	Not Found	Not Found	Not Found	Not Found	Not Found
	FALSE	High	[R].GLDLLANTVKVTLGPK.[G]			0.000155323	0	2	2	2	A0A0M4JWF3; X4QPK7	A0A0M4JWF3 [18-33]; X4QPK7 [18-33]	1	1638.98	Not Found	Not Found	Not Found	Not Found	Not Found	Not Found	Not Found	Not Found	Not Found	Not Found	Not Found	Not Found	Not Found	Not Found	Not Found	Not Found	Not Found	Not Found	Not Found	Not Found	Not Found	Not Found	Not Found	Not Found	Not Found	Not Found	High	Not Found	Not Found	Not Found	Not Found	Not Found	Not Found	Not Found	Not Found
	FALSE	High	[R].GIDLAVDAVVKQLLADAK.[E]			0.000748978	0	2	3	2	A0A0M4JWF3; X4QPK7	A0A0M4JWF3 [118-135]; X4QPK7 [118-135]	1	1839.06	Not Found	Not Found	Not Found	Not Found	Not Found	Not Found	Not Found	Not Found	Not Found	Not Found	Not Found	Not Found	Not Found	Not Found	Not Found	Not Found	Not Found	Not Found	Not Found	Not Found	High	Not Found	Not Found	Not Found	Not Found	Not Found	High	Not Found	Not Found	Not Found	Not Found	Not Found	Not Found	Not Found	Not Found
	FALSE	High	[R].KVVMTKDSTTIVEGAGTAEDIK.[A]	1xOxidation [M4]		1.52062e-09	0	2	2	5	A0A0M4JWF3; X4QPK7	A0A0M4JWF3 [320-341]; X4QPK7 [320-341]	2	2309.19	Not Found	Not Found	Not Found	Not Found	Not Found	Not Found	Not Found	Not Found	Not Found	Not Found	Not Found	Not Found	Not Found	Not Found	Not Found	Not Found	Not Found	Not Found	Not Found	Not Found	High	Not Found	Not Found	Not Found	Not Found	High	High	Not Found	Not Found	Not Found	Not Found	Not Found	Not Found	Not Found	Not Found
	FALSE	High	[R].KVVMTKDSTTIVEGAGTAEDIK.[A]			2.09169e-09	0	2	2	9	A0A0M4JWF3; X4QPK7	A0A0M4JWF3 [320-341]; X4QPK7 [320-341]	2	2293.2	Not Found	Not Found	Not Found	Not Found	Not Found	Not Found	Not Found	Not Found	Not Found	Not Found	Not Found	Not Found	Not Found	Not Found	Not Found	Not Found	Not Found	Not Found	Not Found	Not Found	High	Not Found	Not Found	Not Found	Not Found	High	High	Not Found	Not Found	Not Found	Not Found	Not Found	Not Found	Not Found	Not Found
	FALSE	High	[R].SALQNAASIAGLFLTTEAVVANKPEPPSAGHDDAAAGMGGMY.[-]	2xOxidation [M38; M41]		1.08743e-07	0	2	2	3	A0A0M4JWF3; X4QPK7	A0A0M4JWF3 [500-541]; X4QPK7 [500-541]	0	4132.96	Not Found	Not Found	Not Found	Not Found	Not Found	Not Found	Not Found	Not Found	Not Found	Not Found	Not Found	Not Found	Not Found	Not Found	Not Found	Not Found	Not Found	Not Found	Not Found	Not Found	Not Found	Not Found	Not Found	Not Found	Not Found	Not Found	High	Not Found	Not Found	Not Found	Not Found	Not Found	Not Found	Not Found	Not Found
	FALSE	High	[R].SALQNAASIAGLFLTTEAVVANKPEPPSAGHDDAAAGMGGMY.[-]	1xOxidation [M]		1.16247e-05	0	2	2	6	A0A0M4JWF3; X4QPK7	A0A0M4JWF3 [500-541]; X4QPK7 [500-541]	0	4116.96	Not Found	Not Found	Not Found	Not Found	Not Found	Not Found	Not Found	Not Found	Not Found	Not Found	Not Found	Not Found	Not Found	Not Found	Not Found	Not Found	Not Found	Not Found	Not Found	Not Found	High	Not Found	Not Found	Not Found	Not Found	High	High	Not Found	Not Found	Not Found	Not Found	Not Found	Not Found	Not Found	Not Found
	FALSE	High	[R].SALQNAASIAGLFLTTEAVVANKPEPPSAGHDDAAAGMGGMY.[-]			0.000257616	0	2	2	3	A0A0M4JWF3; X4QPK7	A0A0M4JWF3 [500-541]; X4QPK7 [500-541]	0	4100.97	Not Found	Not Found	Not Found	Not Found	Not Found	Not Found	Not Found	Not Found	Not Found	Not Found	Not Found	Not Found	Not Found	Not Found	Not Found	Not Found	Not Found	Not Found	Not Found	Not Found	High	Not Found	Not Found	Not Found	Not Found	Not Found	High	Not Found	Not Found	Not Found	Not Found	Not Found	Not Found	Not Found	Not Found
	FALSE	High	[K].EGLRNVVAGANPIALR.[R]			6.36035e-06	0	2	3	2	A0A0M4JWF3; X4QPK7	A0A0M4JWF3 [101-116]; X4QPK7 [101-116]	1	1649.94	Not Found	Not Found	Not Found	Not Found	Not Found	Not Found	Not Found	Not Found	Not Found	Not Found	Not Found	Not Found	Not Found	Not Found	Not Found	Not Found	Not Found	Not Found	Not Found	Not Found	Not Found	Not Found	Not Found	Not Found	Not Found	Not Found	High	Not Found	Not Found	Not Found	Not Found	Not Found	Not Found	Not Found	Not Found
	FALSE	High	[K].VRSLPAGEGLNAATGNYEDLLAAGIADPVK.[V]			6.59318e-07	0	2	2	3	A0A0M4JWF3; X4QPK7	A0A0M4JWF3 [467-496]; X4QPK7 [467-496]	1	2982.55	Not Found	Not Found	Not Found	Not Found	Not Found	Not Found	Not Found	Not Found	Not Found	Not Found	Not Found	Not Found	Not Found	Not Found	Not Found	Not Found	Not Found	Not Found	Not Found	Not Found	High	Not Found	Not Found	Not Found	Not Found	High	High	Not Found	Not Found	Not Found	Not Found	Not Found	Not Found	Not Found	Not Found
	FALSE	High	[K].VVMTKDSTTIVEGAGTAEDIK.[A]			5.3553e-07	0	2	2	5	A0A0M4JWF3; X4QPK7	A0A0M4JWF3 [321-341]; X4QPK7 [321-341]	1	2165.1	Not Found	Not Found	Not Found	Not Found	Not Found	Not Found	Not Found	Not Found	Not Found	Not Found	Not Found	Not Found	Not Found	Not Found	Not Found	Not Found	Not Found	Not Found	Not Found	Not Found	High	Not Found	Not Found	Not Found	Not Found	High	High	Not Found	Not Found	Not Found	Not Found	Not Found	Not Found	Not Found	Not Found
	FALSE	High	[R].NVVLDKQWGAPSITNDGVSIAK.[E]			9.52015e-07	0	2	2	25	A0A0M4JWF3; X4QPK7	A0A0M4JWF3 [36-57]; X4QPK7 [36-57]	1	2312.22	Not Found	Not Found	Not Found	Not Found	Not Found	High	Not Found	Not Found	Not Found	Not Found	High	Not Found	Not Found	High	High	Not Found	High	High	Not Found	High	High	Not Found	High	High	Not Found	High	High	Not Found	Not Found	Not Found	Not Found	Not Found	Not Found	Not Found	Not Found
	FALSE	High	[R].IEDAVLNAK.[A]			0.00103727	0	2	2	36	A0A0M4JWF3; X4QPK7	A0A0M4JWF3 [394-402]; X4QPK7 [394-402]	0	972.536	Not Found	High	High	Not Found	Not Found	High	High	High	High	High	High	High	Not Found	High	High	High	High	High	Not Found	High	High	Not Found	High	Not Found	Not Found	High	High	Not Found	High	High	Not Found	Not Found	High	Not Found	High
	FALSE	High	[K].SGAATEVELK.[E]			0.000274197	0	2	2	47	A0A0M4JWF3; X4QPK7	A0A0M4JWF3 [379-388]; X4QPK7 [379-388]	0	1004.53	Not Found	High	Not Found	High	High	High	Not Found	High	High	High	High	Not Found	High	High	High	High	High	High	High	High	High	High	High	High	High	High	High	High	High	High	High	Not Found	High	High	High
	FALSE	High	[K].DSTTIVEGAGTAEDIK.[A]			1.98491e-06	0	2	2	104	A0A0M4JWF3; X4QPK7	A0A0M4JWF3 [326-341]; X4QPK7 [326-341]	0	1606.78	High	High	High	High	High	High	Not Found	High	High	High	High	High	High	High	High	High	High	High	High	High	High	High	High	High	High	High	High	High	High	High	High	High	High	High	High
	FALSE	High	[K].QIAENAGLEGGVVAEKVR.[S]			6.86428e-06	0	2	2	11	A0A0M4JWF3; X4QPK7	A0A0M4JWF3 [451-468]; X4QPK7 [451-468]	1	1839.99	Not Found	Not Found	Not Found	Not Found	Not Found	Not Found	Not Found	Not Found	Not Found	Not Found	Not Found	Not Found	Not Found	Not Found	Not Found	Not Found	Not Found	Not Found	Not Found	High	High	Not Found	High	Not Found	Not Found	High	High	Not Found	Not Found	Not Found	Not Found	Not Found	Not Found	Not Found	Not Found
	FALSE	High	[K].TQIENSTSDYDR.[E]			4.74766e-05	0	2	2	29	A0A0M4JWF3; X4QPK7	A0A0M4JWF3 [349-360]; X4QPK7 [349-360]	0	1428.62	Not Found	Not Found	Not Found	High	High	High	Not Found	Not Found	Not Found	Not Found	High	High	High	High	High	High	High	High	High	High	High	Not Found	High	High	Not Found	High	High	Not Found	Not Found	Not Found	Not Found	Not Found	Not Found	Not Found	Not Found
	FALSE	High	[K].VENAEIAMLGQAR.[K]			8.56893e-06	0	2	2	9	A0A0M4JWF3; X4QPK7	A0A0M4JWF3 [307-319]; X4QPK7 [307-319]	0	1401.72	Not Found	Not Found	Not Found	Not Found	Not Found	Not Found	Not Found	Not Found	Not Found	Not Found	Not Found	Not Found	Not Found	Not Found	Not Found	Not Found	Not Found	Not Found	Not Found	High	High	Not Found	Not Found	Not Found	Not Found	High	High	Not Found	Not Found	Not Found	Not Found	Not Found	Not Found	Not Found	Not Found
	FALSE	High	[K].VENAEIAMLGQAR.[K]	1xOxidation [M8]		7.99508e-06	0	2	2	6	A0A0M4JWF3; X4QPK7	A0A0M4JWF3 [307-319]; X4QPK7 [307-319]	0	1417.71	Not Found	Not Found	Not Found	Not Found	Not Found	Not Found	Not Found	Not Found	Not Found	Not Found	Not Found	High	Not Found	Not Found	Not Found	Not Found	Not Found	Not Found	Not Found	Not Found	High	Not Found	Not Found	Not Found	Not Found	Not Found	High	Not Found	Not Found	Not Found	Not Found	Not Found	Not Found	Not Found	Not Found
	FALSE	High	[K].SGAATEVELKERK.[Q]			0.000995035	0	2	2	9	A0A0M4JWF3; X4QPK7	A0A0M4JWF3 [379-391]; X4QPK7 [379-391]	2	1417.76	Not Found	High	Not Found	Not Found	Not Found	Not Found	Not Found	Not Found	Not Found	Not Found	Not Found	Not Found	Not Found	Not Found	Not Found	Not Found	Not Found	Not Found	Not Found	Not Found	High	Not Found	Not Found	Not Found	Not Found	High	High	Not Found	Not Found	Not Found	Not Found	Not Found	Not Found	Not Found	Not Found
	FALSE	High	[K].EIELEDPFER.[I]			3.47549e-05	0	2	2	118	A0A0M4JWF3; X4QPK7	A0A0M4JWF3 [58-67]; X4QPK7 [58-67]	0	1276.61	Not Found	High	High	Not Found	High	High	Not Found	High	High	Not Found	High	High	High	High	High	High	High	High	High	High	High	High	High	High	High	High	High	High	High	High	High	High	High	High	High
	FALSE	High	[K].QIAENAGLEGGVVAEK.[V]			7.25568e-06	0	2	2	61	A0A0M4JWF3; X4QPK7	A0A0M4JWF3 [451-466]; X4QPK7 [451-466]	0	1584.82	Not Found	High	Not Found	Not Found	Not Found	High	Not Found	High	High	Not Found	High	High	High	High	High	Not Found	High	High	High	High	High	High	High	High	Not Found	High	High	High	High	High	High	High	High	High	High
	FALSE	High	[K].DSTTIVEGAGTAEDIKAR.[V]			7.21488e-07	0	2	2	84	A0A0M4JWF3; X4QPK7	A0A0M4JWF3 [326-343]; X4QPK7 [326-343]	1	1833.92	Not Found	High	High	Not Found	High	High	Not Found	High	High	Not Found	High	High	Not Found	High	High	High	High	High	High	High	High	Not Found	High	High	High	High	High	High	High	High	High	High	High	High	Not Found
	FALSE	High	[K].LAGGVAVIKSGAATEVELKER.[K]			4.72713e-07	0	2	2	3	A0A0M4JWF3; X4QPK7	A0A0M4JWF3 [370-390]; X4QPK7 [370-390]	2	2098.19	Not Found	Not Found	Not Found	Not Found	Not Found	Not Found	Not Found	Not Found	Not Found	Not Found	Not Found	Not Found	Not Found	Not Found	Not Found	Not Found	Not Found	Not Found	Not Found	Not Found	High	Not Found	Not Found	Not Found	Not Found	High	High	Not Found	Not Found	Not Found	Not Found	Not Found	Not Found	Not Found	Not Found
	FALSE	High	[K].QWGAPSITNDGVSIAK.[E]			7.51155e-06	0	2	2	16	A0A0M4JWF3; X4QPK7	A0A0M4JWF3 [42-57]; X4QPK7 [42-57]	0	1643.84	Not Found	Not Found	Not Found	Not Found	Not Found	Not Found	Not Found	Not Found	Not Found	Not Found	Not Found	High	Not Found	Not Found	High	High	Not Found	High	Not Found	Not Found	High	Not Found	Not Found	Not Found	Not Found	High	High	Not Found	Not Found	Not Found	Not Found	Not Found	Not Found	Not Found	Not Found
	FALSE	High	[R].RKEMLQDMAVLTGGQVISETVGLK.[V]	1xOxidation [M]		1.12287e-05	0	2	2	2	A0A0M4JWF3; X4QPK7	A0A0M4JWF3 [283-306]; X4QPK7 [283-306]	2	2619.38	Not Found	Not Found	Not Found	Not Found	Not Found	Not Found	Not Found	Not Found	Not Found	Not Found	Not Found	Not Found	Not Found	Not Found	Not Found	Not Found	Not Found	Not Found	Not Found	Not Found	Not Found	Not Found	Not Found	Not Found	Not Found	Not Found	High	Not Found	Not Found	Not Found	Not Found	Not Found	Not Found	Not Found	Not Found
	FALSE	High	[K].TQIENSTSDYDREK.[L]			0.000116901	0	2	2	43	A0A0M4JWF3; X4QPK7	A0A0M4JWF3 [349-362]; X4QPK7 [349-362]	1	1685.76	Not Found	Not Found	Not Found	Not Found	High	High	Not Found	Not Found	Not Found	Not Found	High	High	Not Found	High	High	High	Not Found	High	High	High	High	High	High	High	High	High	High	Not Found	Not Found	Not Found	Not Found	Not Found	Not Found	High	Not Found
	FALSE	High	[K].TQIENSTSDYDREKLQER.[L]			0.00577349	0.000191922	2	2	8	A0A0M4JWF3; X4QPK7	A0A0M4JWF3 [349-366]; X4QPK7 [349-366]	2	2212.05	Not Found	Not Found	Not Found	Not Found	Not Found	Not Found	Not Found	Not Found	Not Found	Not Found	Not Found	Not Found	Not Found	Not Found	Not Found	Not Found	Not Found	Not Found	Not Found	Not Found	High	Not Found	Not Found	Not Found	Not Found	High	High	Not Found	Not Found	Not Found	Not Found	Not Found	Not Found	Not Found	Not Found
	FALSE	High	[R].IGAELVKEVAKK.[T]			0.00618672	0.000191922	2	2	5	A0A0M4JWF3; X4QPK7	A0A0M4JWF3 [68-79]; X4QPK7 [68-79]	2	1284.79	Not Found	Not Found	Not Found	Not Found	Not Found	Not Found	Not Found	Not Found	Not Found	Not Found	Not Found	Not Found	Not Found	Not Found	Not Found	Not Found	Not Found	Not Found	Not Found	Not Found	High	Not Found	Not Found	Not Found	Not Found	High	High	Not Found	Not Found	Not Found	Not Found	Not Found	Not Found	Not Found	Not Found
	FALSE	High	[K].LAGGVAVIK.[S]			0.00228445	0.000191922	2	2	16	A0A0M4JWF3; X4QPK7	A0A0M4JWF3 [370-378]; X4QPK7 [370-378]	0	827.535	Not Found	Not Found	Not Found	Not Found	Not Found	High	Not Found	Not Found	High	Not Found	High	High	Not Found	Not Found	High	Not Found	Not Found	Not Found	Not Found	High	High	Not Found	Not Found	Not Found	Not Found	High	High	Not Found	Not Found	Not Found	Not Found	Not Found	Not Found	High	Not Found
	FALSE	High	[K].IIHFDEEAR.[R]			0.0056942	0.000191922	2	2	30	A0A0M4JWF3; X4QPK7	A0A0M4JWF3 [4-12]; X4QPK7 [4-12]	0	1129.56	Not Found	Not Found	Not Found	High	High	High	Not Found	Not Found	Not Found	High	High	Not Found	Not Found	Not Found	Not Found	High	Not Found	High	High	High	High	High	Not Found	Not Found	Not Found	High	High	Not Found	Not Found	High	Not Found	Not Found	Not Found	Not Found	Not Found
	FALSE	High	[K].QLLADAKEVETR.[E]			0.00262369	0.000191922	2	3	11	A0A0M4JWF3; X4QPK7	A0A0M4JWF3 [129-140]; X4QPK7 [129-140]	1	1372.74	Not Found	Not Found	Not Found	Not Found	Not Found	Not Found	Not Found	Not Found	Not Found	Not Found	Not Found	Not Found	Not Found	Not Found	Not Found	Not Found	Not Found	Not Found	Not Found	High	High	Not Found	High	Not Found	Not Found	High	High	Not Found	Not Found	Not Found	Not Found	Not Found	Not Found	Not Found	Not Found
	FALSE	High	[K].SAAVKAPGFGDRR.[K]			0.00334284	0.000191922	2	2	2	A0A0M4JWF3; X4QPK7	A0A0M4JWF3 [271-283]; X4QPK7 [271-283]	2	1331.72	Not Found	Not Found	Not Found	Not Found	Not Found	Not Found	Not Found	Not Found	Not Found	Not Found	Not Found	Not Found	Not Found	Not Found	Not Found	Not Found	Not Found	Not Found	Not Found	Not Found	Not Found	Not Found	Not Found	Not Found	Not Found	Not Found	High	Not Found	Not Found	Not Found	Not Found	Not Found	Not Found	Not Found	Not Found
	FALSE	High	[R].GLDLLANTVK.[V]			0.00343666	0.000191922	2	2	16	A0A0M4JWF3; X4QPK7	A0A0M4JWF3 [18-27]; X4QPK7 [18-27]	0	1043.61	Not Found	High	Not Found	Not Found	Not Found	Not Found	Not Found	Not Found	Not Found	Not Found	Not Found	High	Not Found	Not Found	Not Found	High	Not Found	High	High	Not Found	High	Not Found	Not Found	Not Found	Not Found	High	High	High	Not Found	Not Found	High	Not Found	Not Found	High	Not Found
	FALSE	High	[K].DLLPLLEK.[V]			0.0120016	0.000363712	2	3	17	A0A0M4JWF3; X4QPK7	A0A0M4JWF3 [230-237]; X4QPK7 [230-237]	0	940.571	Not Found	Not Found	High	Not Found	Not Found	Not Found	Not Found	Not Found	Not Found	Not Found	High	Not Found	Not Found	Not Found	Not Found	Not Found	Not Found	Not Found	Not Found	High	High	Not Found	High	Not Found	Not Found	High	High	Not Found	Not Found	High	Not Found	Not Found	Not Found	High	Not Found
	FALSE	High	[R].RGIDLAVDAVVK.[Q]			0.0144538	0.000519803	2	3	2	A0A0M4JWF3; X4QPK7	A0A0M4JWF3 [117-128]; X4QPK7 [117-128]	1	1255.74	Not Found	Not Found	Not Found	Not Found	Not Found	Not Found	Not Found	Not Found	Not Found	Not Found	Not Found	Not Found	Not Found	Not Found	Not Found	Not Found	Not Found	Not Found	Not Found	Not Found	Not Found	Not Found	Not Found	Not Found	Not Found	Not Found	High	Not Found	Not Found	Not Found	Not Found	Not Found	Not Found	Not Found	Not Found
	FALSE	High	[R].EEIAATAGISAGDTEIGELIAEALDKVGK.[E]			0.0264305	0.000652126	1	2	1	X4QPK7	X4QPK7 [141-169]	1	2871.48	Not Found	Not Found	Not Found	Not Found	Not Found	Not Found	Not Found	Not Found	Not Found	Not Found	Not Found	Not Found	Not Found	Not Found	Not Found	Not Found	Not Found	Not Found	Not Found	Not Found	Not Found	Not Found	Not Found	Not Found	Not Found	High	Not Found	Not Found	Not Found	Not Found	Not Found	Not Found	Not Found	Not Found	Not Found
	FALSE	High	[K].IIHFDEEARR.[G]			0.0298837	0.000779447	2	2	4	A0A0M4JWF3; X4QPK7	A0A0M4JWF3 [4-13]; X4QPK7 [4-13]	1	1285.66	Not Found	Not Found	Not Found	Not Found	Not Found	Not Found	Not Found	Not Found	Not Found	Not Found	Not Found	Not Found	Not Found	Not Found	Not Found	Not Found	Not Found	Not Found	Not Found	Not Found	High	Not Found	Not Found	Not Found	Not Found	Not Found	High	Not Found	Not Found	Not Found	Not Found	Not Found	Not Found	Not Found	Not Found
	FALSE	High	[R].GTFKSAAVKAPGFGDR.[R]			0.0319895	0.000779447	2	2	2	A0A0M4JWF3; X4QPK7	A0A0M4JWF3 [267-282]; X4QPK7 [267-282]	2	1608.85	Not Found	Not Found	Not Found	Not Found	Not Found	Not Found	Not Found	Not Found	Not Found	Not Found	Not Found	Not Found	Not Found	Not Found	Not Found	Not Found	Not Found	Not Found	Not Found	Not Found	Not Found	Not Found	Not Found	Not Found	Not Found	Not Found	High	Not Found	Not Found	Not Found	Not Found	Not Found	Not Found	Not Found	Not Found
	FALSE	High	[K].GRNVVLDK.[Q]			0.0400214	0.000779447	2	2	2	A0A0M4JWF3; X4QPK7	A0A0M4JWF3 [34-41]; X4QPK7 [34-41]	1	900.526	Not Found	Not Found	Not Found	Not Found	Not Found	Not Found	Not Found	Not Found	Not Found	Not Found	Not Found	Not Found	Not Found	Not Found	Not Found	Not Found	Not Found	Not Found	Not Found	Not Found	High	Not Found	Not Found	Not Found	Not Found	Not Found	High	Not Found	Not Found	Not Found	Not Found	Not Found	Not Found	Not Found	Not Found
	FALSE	High	[K].IAVAAPLK.[Q]			0.0531241	0.00181565	2	2	4	A0A0M4JWF3; X4QPK7	A0A0M4JWF3 [443-450]; X4QPK7 [443-450]	0	782.513	Not Found	Not Found	Not Found	Not Found	Not Found	Not Found	Not Found	Not Found	Not Found	Not Found	Not Found	High	Not Found	Not Found	Not Found	Not Found	Not Found	Not Found	Not Found	Not Found	High	Not Found	Not Found	Not Found	Not Found	High	High	Not Found	Not Found	Not Found	Not Found	Not Found	Not Found	Not Found	Not Found
	FALSE	High	[K].EGVVTVEESNTFGTELELTEGMSFDK.[G]	1xOxidation [M22]		0.0649217	0.00217168	2	3	1	A0A0M4JWF3; X4QPK7	A0A0M4JWF3 [170-195]; X4QPK7 [170-195]	0	2864.3	Not Found	Not Found	Not Found	Not Found	Not Found	Not Found	Not Found	Not Found	Not Found	Not Found	Not Found	High	Not Found	Not Found	Not Found	Not Found	Not Found	Not Found	Not Found	Not Found	Not Found	Not Found	Not Found	Not Found	Not Found	Not Found	Not Found	Not Found	Not Found	Not Found	Not Found	Not Found	Not Found	Not Found	Not Found
	FALSE	High	[R].NVVAGANPIALRR.[G]			0.0756178	0.00230552	2	3	5	A0A0M4JWF3; X4QPK7	A0A0M4JWF3 [105-117]; X4QPK7 [105-117]	1	1350.8	Not Found	Not Found	Not Found	Not Found	Not Found	Not Found	Not Found	Not Found	Not Found	Not Found	Not Found	Not Found	Not Found	Not Found	Not Found	Not Found	Not Found	High	Not Found	Not Found	High	Not Found	Not Found	Not Found	Not Found	High	High	Not Found	Not Found	Not Found	Not Found	Not Found	Not Found	Not Found	Not Found
FALSE	High	Master Protein	A0A0M5KFJ3	Phosphoenolpyruvate carboxykinase [GTP] OS=Trueperella pyogenes OX=1661 GN=pckG PE=3 SV=1	0	775.51	72.8296	60	4618	6	1	622	69.074	4.79	Not Found	High	High	Not Found	High	High	Not Found	High	High	Not Found	High	High	Not Found	High	Not Found	Not Found	Not Found	Not Found	High	High	High	High	High	High	High	High	Not Found	High	High	High	High	High	High	High	High
	Checked	Confidence	Annotated Sequence	Modifications	Modifications in Master Proteins	Qvality PEP	Qvality q-value	# Protein Groups	# Proteins	# PSMs	Master Protein Accessions	Positions in Master Proteins	# Missed Cleavages	Theo. MH+ [Da]	Found in Sample: [S1] F1: Sample, A, 1	Found in Sample: [S2] F2: Sample, A, 2	Found in Sample: [S3] F3: Sample, A, 3	Found in Sample: [S4] F4: Sample, B, 1	Found in Sample: [S5] F5: Sample, B, 2	Found in Sample: [S6] F6: Sample, B, 3	Found in Sample: [S7] F7: Sample, C, 1	Found in Sample: [S8] F8: Sample, C, 2	Found in Sample: [S9] F9: Sample, C, 3	Found in Sample: [S10] F10: Sample, D, 1	Found in Sample: [S11] F11: Sample, D, 2	Found in Sample: [S12] F12: Sample, D, 3	Found in Sample: [S13] F13: Sample, E, 1	Found in Sample: [S14] F14: Sample, E, 2	Found in Sample: [S15] F15: Sample, E, 3	Found in Sample: [S16] F16: Sample, F, 1	Found in Sample: [S17] F17: Sample, F, 2	Found in Sample: [S18] F18: Sample, F, 3	Found in Sample: [S19] F19: Sample, G, 1	Found in Sample: [S20] F20: Sample, G, 2	Found in Sample: [S21] F21: Sample, G, 3	Found in Sample: [S22] F22: Sample, H, 1	Found in Sample: [S23] F23: Sample, H, 2	Found in Sample: [S24] F24: Sample, H, 3	Found in Sample: [S25] F25: Sample, I, 1	Found in Sample: [S26] F26: Sample, I, 2	Found in Sample: [S27] F27: Sample, I, 3	Found in Sample: [S28] F28: Sample, L, 1	Found in Sample: [S29] F29: Sample, L, 2	Found in Sample: [S30] F30: Sample, L, 3	Found in Sample: [S31] F31: Sample, M, 1	Found in Sample: [S32] F32: Sample, M, 2	Found in Sample: [S33] F33: Sample, M, 3	Found in Sample: [S34] F34: Sample, N, 1	Found in Sample: [S35] F35: Sample, N, 2
	FALSE	High	[R].LYAINPEAGFFGVAPGTSYK.[T]			3.82295e-09	0	2	2	89	A0A0M5KFJ3; X4QQN0	A0A0M5KFJ3 [320-339]; X4QQN0 [320-339]	0	2102.06	Not Found	High	High	Not Found	High	Not Found	Not Found	High	Not Found	Not Found	Not Found	High	Not Found	High	High	Not Found	High	High	High	Not Found	High	High	High	Not Found	High	High	High	High	High	Not Found	High	High	High	High	Not Found
	FALSE	High	[K].DFNLDGLEEITDEVWAK.[L]			2.13013e-07	0	2	2	73	A0A0M5KFJ3; X4QQN0	A0A0M5KFJ3 [559-575]; X4QQN0 [559-575]	0	1993.94	Not Found	High	High	Not Found	High	Not Found	Not Found	High	Not Found	Not Found	High	High	High	High	High	Not Found	High	High	High	High	High	High	High	High	High	High	High	High	High	Not Found	High	High	Not Found	High	Not Found
	FALSE	High	[R].TMYVIPFSMGPLGGPISQLGIELTDSPYVVVNMR.[I]	2xOxidation [M9; M33]		0.000467545	0	2	2	1	A0A0M5KFJ3; X4QQN0	A0A0M5KFJ3 [131-164]; X4QQN0 [131-164]	0	3713.86	Not Found	Not Found	Not Found	Not Found	Not Found	Not Found	Not Found	Not Found	Not Found	Not Found	Not Found	Not Found	Not Found	Not Found	Not Found	Not Found	Not Found	Not Found	Not Found	Not Found	Not Found	Not Found	Not Found	Not Found	Not Found	Not Found	Not Found	Not Found	Not Found	Not Found	Not Found	Not Found	Not Found	Not Found	Not Found
	FALSE	High	[K].VETIGDDIAWLRPGPDGRLYAINPEAGFFGVAPGTSYK.[T]			2.29296e-05	0	2	2	5	A0A0M5KFJ3; X4QQN0	A0A0M5KFJ3 [302-339]; X4QQN0 [302-339]	1	4050.04	Not Found	Not Found	High	Not Found	Not Found	Not Found	Not Found	Not Found	Not Found	Not Found	Not Found	Not Found	Not Found	Not Found	Not Found	Not Found	Not Found	Not Found	Not Found	Not Found	Not Found	Not Found	Not Found	Not Found	Not Found	Not Found	High	Not Found	Not Found	Not Found	Not Found	High	Not Found	Not Found	Not Found
	FALSE	High	[K].KDFNLDGLEEITDEVWAK.[L]			3.70881e-07	0	2	2	16	A0A0M5KFJ3; X4QQN0	A0A0M5KFJ3 [558-575]; X4QQN0 [558-575]	1	2122.03	Not Found	Not Found	High	Not Found	Not Found	Not Found	Not Found	High	Not Found	Not Found	Not Found	Not Found	Not Found	High	High	Not Found	High	High	Not Found	Not Found	Not Found	Not Found	High	Not Found	Not Found	Not Found	Not Found	Not Found	High	Not Found	Not Found	High	Not Found	Not Found	Not Found
	FALSE	High	[R].ATNVPLVAEQKDPAHGVFIGASVASEVTAAATDVKAGSLR.[H]			6.84335e-09	0	2	2	14	A0A0M5KFJ3; X4QQN0	A0A0M5KFJ3 [433-472]; X4QQN0 [433-472]	2	3948.08	Not Found	Not Found	High	Not Found	Not Found	Not Found	Not Found	Not Found	Not Found	Not Found	Not Found	Not Found	Not Found	Not Found	Not Found	Not Found	Not Found	Not Found	Not Found	Not Found	Not Found	Not Found	Not Found	Not Found	Not Found	High	High	Not Found	Not Found	Not Found	Not Found	High	Not Found	Not Found	Not Found
	FALSE	High	[K].DEEGHFMWPGFGENSR.[V]			1.8909e-06	0	2	2	103	A0A0M5KFJ3; X4QQN0	A0A0M5KFJ3 [516-531]; X4QQN0 [516-531]	0	1894.78	Not Found	High	High	Not Found	High	High	Not Found	High	Not Found	Not Found	High	Not Found	Not Found	High	High	Not Found	High	High	High	High	High	High	High	Not Found	High	High	High	High	High	Not Found	High	High	High	High	Not Found
	FALSE	High	[K].DEEGHFMWPGFGENSR.[V]	1xOxidation [M7]		2.09809e-06	0	2	2	139	A0A0M5KFJ3; X4QQN0	A0A0M5KFJ3 [516-531]; X4QQN0 [516-531]	0	1910.78	Not Found	High	High	Not Found	High	High	Not Found	High	Not Found	Not Found	High	High	Not Found	High	High	Not Found	High	High	High	High	High	Not Found	High	Not Found	High	High	High	Not Found	High	Not Found	High	High	High	High	Not Found
	FALSE	High	[K].ETLIGAEGVFR.[G]			1.34462e-05	0	2	2	60	A0A0M5KFJ3; X4QQN0	A0A0M5KFJ3 [114-124]; X4QQN0 [114-124]	0	1191.64	Not Found	High	High	Not Found	High	High	Not Found	High	High	Not Found	High	High	Not Found	Not Found	Not Found	Not Found	Not Found	Not Found	High	High	High	High	High	High	Not Found	High	High	High	High	High	High	High	High	High	High
	FALSE	High	[K].LPAEIAEQLEK.[F]			0.000418473	0	2	2	47	A0A0M5KFJ3; X4QQN0	A0A0M5KFJ3 [602-612]; X4QQN0 [602-612]	0	1240.68	Not Found	High	High	Not Found	High	High	Not Found	High	Not Found	Not Found	High	High	High	High	High	Not Found	High	High	High	High	High	High	High	High	High	High	High	Not Found	High	High	High	High	High	High	High
	FALSE	High	[K].DPAHGVFIGASVASEVTAAATDVK.[A]			5.25187e-08	0	2	2	111	A0A0M5KFJ3; X4QQN0	A0A0M5KFJ3 [444-467]; X4QQN0 [444-467]	0	2313.17	Not Found	High	High	Not Found	High	High	Not Found	High	Not Found	Not Found	High	High	Not Found	High	Not Found	Not Found	High	High	Not Found	Not Found	High	Not Found	High	Not Found	Not Found	High	High	Not Found	Not Found	High	Not Found	High	High	Not Found	Not Found
	FALSE	High	[R].ATNVPLVAEQKDPAHGVFIGASVASEVTAAATDVK.[A]			4.15454e-09	0	2	2	258	A0A0M5KFJ3; X4QQN0	A0A0M5KFJ3 [433-467]; X4QQN0 [433-467]	1	3463.81	Not Found	High	High	Not Found	High	Not Found	Not Found	High	Not Found	Not Found	High	High	Not Found	High	Not Found	Not Found	High	High	Not Found	Not Found	High	Not Found	High	High	Not Found	High	High	Not Found	Not Found	High	Not Found	High	High	Not Found	High
	FALSE	High	[K].DIYWVDGSEEEWDRLTDEMVEAGVFTR.[L]	1xOxidation [M19]		2.24868e-06	0	2	2	4	A0A0M5KFJ3; X4QQN0	A0A0M5KFJ3 [38-64]; X4QQN0 [38-64]	1	3263.45	Not Found	Not Found	Not Found	Not Found	High	Not Found	Not Found	Not Found	Not Found	Not Found	Not Found	Not Found	Not Found	High	Not Found	Not Found	Not Found	High	Not Found	Not Found	Not Found	Not Found	Not Found	Not Found	Not Found	Not Found	Not Found	Not Found	Not Found	Not Found	Not Found	Not Found	Not Found	Not Found	Not Found
	FALSE	High	[K].DIYWVDGSEEEWDRLTDEMVEAGVFTR.[L]			5.46783e-07	0	2	2	6	A0A0M5KFJ3; X4QQN0	A0A0M5KFJ3 [38-64]; X4QQN0 [38-64]	1	3247.45	Not Found	Not Found	Not Found	Not Found	Not Found	Not Found	Not Found	Not Found	Not Found	Not Found	Not Found	Not Found	Not Found	High	Not Found	Not Found	Not Found	High	Not Found	Not Found	Not Found	Not Found	High	Not Found	Not Found	High	Not Found	Not Found	Not Found	Not Found	Not Found	Not Found	Not Found	Not Found	Not Found
	FALSE	High	[R].VFQVNWFRKDEEGHFMWPGFGENSR.[V]			0.000439274	0	2	2	6	A0A0M5KFJ3; X4QQN0	A0A0M5KFJ3 [507-531]; X4QQN0 [507-531]	2	3099.43	Not Found	Not Found	High	Not Found	Not Found	Not Found	Not Found	Not Found	Not Found	Not Found	Not Found	Not Found	Not Found	Not Found	Not Found	Not Found	Not Found	Not Found	Not Found	Not Found	Not Found	Not Found	Not Found	Not Found	Not Found	Not Found	Not Found	Not Found	Not Found	Not Found	Not Found	High	Not Found	Not Found	Not Found
	FALSE	High	[R].VFQVNWFRKDEEGHFMWPGFGENSR.[V]	1xOxidation [M16]		0.00109638	0	2	2	12	A0A0M5KFJ3; X4QQN0	A0A0M5KFJ3 [507-531]; X4QQN0 [507-531]	2	3115.43	Not Found	High	High	Not Found	Not Found	Not Found	Not Found	Not Found	Not Found	Not Found	Not Found	Not Found	Not Found	High	Not Found	Not Found	Not Found	Not Found	Not Found	Not Found	Not Found	Not Found	Not Found	Not Found	Not Found	High	High	Not Found	Not Found	Not Found	Not Found	High	Not Found	Not Found	Not Found
	FALSE	High	[R].AGAPEFAPSDLVEWVTEVANITLPK.[D]			7.21488e-07	0	2	2	28	A0A0M5KFJ3; X4QQN0	A0A0M5KFJ3 [13-37]; X4QQN0 [13-37]	0	2654.37	Not Found	Not Found	High	Not Found	High	Not Found	Not Found	High	Not Found	Not Found	Not Found	Not Found	Not Found	High	Not Found	Not Found	Not Found	High	Not Found	High	High	Not Found	High	High	Not Found	High	High	Not Found	High	Not Found	Not Found	High	Not Found	Not Found	Not Found
	FALSE	High	[R].VAGEVDAIDGMTGNYPHKKDFNLDGLEEITDEVWAK.[L]	1xOxidation [M11]		3.29229e-06	0	1	1	29	A0A0M5KFJ3	A0A0M5KFJ3 [540-575]	2	3992.89	Not Found	High	High	Not Found	Not Found	Not Found	Not Found	High	Not Found	Not Found	Not Found	Not Found	Not Found	Not Found	Not Found	Not Found	Not Found	Not Found	Not Found	Not Found	Not Found	Not Found	High	Not Found	Not Found	Not Found	Not Found	Not Found	High	Not Found	Not Found	High	Not Found	Not Found	Not Found
	FALSE	High	[R].VAGEVDAIDGMTGNYPHKKDFNLDGLEEITDEVWAK.[L]			1.89335e-07	0	1	1	34	A0A0M5KFJ3	A0A0M5KFJ3 [540-575]	2	3976.89	Not Found	High	High	Not Found	Not Found	Not Found	Not Found	High	Not Found	Not Found	Not Found	Not Found	Not Found	Not Found	Not Found	Not Found	Not Found	Not Found	Not Found	Not Found	Not Found	Not Found	High	Not Found	Not Found	Not Found	Not Found	Not Found	High	Not Found	Not Found	High	Not Found	Not Found	Not Found
	FALSE	High	[K].YITHFPETNEIWSYGSGYGGNALLGK.[K]			1.52527e-06	0	2	2	17	A0A0M5KFJ3; X4QQN0	A0A0M5KFJ3 [214-239]; X4QQN0 [214-239]	0	2874.37	Not Found	High	High	Not Found	High	Not Found	Not Found	High	Not Found	Not Found	Not Found	High	Not Found	High	Not Found	Not Found	Not Found	High	Not Found	Not Found	Not Found	Not Found	Not Found	Not Found	Not Found	High	High	Not Found	Not Found	Not Found	Not Found	High	High	Not Found	Not Found
	FALSE	High	[K].LPAEIAEQLEKFR.[E]			0.000233793	0	2	2	11	A0A0M5KFJ3; X4QQN0	A0A0M5KFJ3 [602-614]; X4QQN0 [602-614]	1	1543.85	Not Found	High	Not Found	Not Found	Not Found	Not Found	Not Found	Not Found	Not Found	Not Found	Not Found	Not Found	Not Found	High	Not Found	Not Found	Not Found	High	Not Found	Not Found	High	Not Found	High	Not Found	Not Found	Not Found	Not Found	Not Found	High	Not Found	Not Found	Not Found	Not Found	Not Found	Not Found
	FALSE	High	[K].TNLAMLQPTIPGWK.[V]	1xOxidation [M5]		0.00127687	0	2	2	46	A0A0M5KFJ3; X4QQN0	A0A0M5KFJ3 [288-301]; X4QQN0 [288-301]	0	1585.84	Not Found	High	High	Not Found	High	High	Not Found	High	High	Not Found	High	High	Not Found	High	High	Not Found	High	High	Not Found	Not Found	High	Not Found	Not Found	High	Not Found	High	High	Not Found	Not Found	High	High	High	High	Not Found	Not Found
	FALSE	High	[K].TNLAMLQPTIPGWK.[V]			0.000120187	0	2	2	54	A0A0M5KFJ3; X4QQN0	A0A0M5KFJ3 [288-301]; X4QQN0 [288-301]	0	1569.85	Not Found	High	High	Not Found	High	Not Found	Not Found	High	High	Not Found	Not Found	Not Found	Not Found	High	High	Not Found	High	High	High	Not Found	Not Found	High	High	Not Found	High	High	High	High	High	High	High	High	High	High	Not Found
	FALSE	High	[R].LYAINPEAGFFGVAPGTSYKTNPMAMDTAR.[A]	2xOxidation [M24; M26]		8.16308e-06	0	2	2	34	A0A0M5KFJ3; X4QQN0	A0A0M5KFJ3 [320-349]; X4QQN0 [320-349]	1	3222.52	Not Found	High	High	Not Found	High	Not Found	Not Found	Not Found	Not Found	Not Found	Not Found	Not Found	Not Found	High	Not Found	Not Found	Not Found	High	Not Found	Not Found	High	Not Found	High	Not Found	Not Found	High	High	Not Found	High	Not Found	Not Found	High	High	Not Found	Not Found
	FALSE	High	[K].TNLAMLQPTIPGWKVETIGDDIAWLRPGPDGR.[L]	1xOxidation [M5]		7.05727e-06	0	2	2	93	A0A0M5KFJ3; X4QQN0	A0A0M5KFJ3 [288-319]; X4QQN0 [288-319]	1	3533.82	Not Found	High	High	Not Found	High	High	Not Found	High	High	Not Found	High	High	Not Found	High	High	Not Found	High	High	Not Found	High	High	Not Found	High	High	Not Found	High	High	Not Found	High	High	Not Found	High	High	Not Found	High
	FALSE	High	[R].LYAINPEAGFFGVAPGTSYKTNPMAMDTAR.[A]	1xOxidation [M]		3.47549e-05	0	2	2	75	A0A0M5KFJ3; X4QQN0	A0A0M5KFJ3 [320-349]; X4QQN0 [320-349]	1	3206.53	Not Found	High	High	Not Found	High	Not Found	Not Found	Not Found	Not Found	Not Found	Not Found	Not Found	Not Found	High	Not Found	Not Found	High	High	Not Found	Not Found	High	Not Found	High	Not Found	Not Found	High	High	Not Found	High	Not Found	Not Found	High	Not Found	Not Found	Not Found
	FALSE	High	[R].LYAINPEAGFFGVAPGTSYKTNPMAMDTAR.[A]			4.46635e-06	0	2	2	27	A0A0M5KFJ3; X4QQN0	A0A0M5KFJ3 [320-349]; X4QQN0 [320-349]	1	3190.53	Not Found	High	High	Not Found	High	Not Found	Not Found	Not Found	Not Found	Not Found	Not Found	Not Found	Not Found	High	Not Found	Not Found	Not Found	High	Not Found	Not Found	High	Not Found	High	Not Found	Not Found	High	High	Not Found	Not Found	Not Found	Not Found	High	Not Found	Not Found	Not Found
	FALSE	High	[K].TNLAMLQPTIPGWKVETIGDDIAWLRPGPDGR.[L]			2.01262e-06	0	2	2	56	A0A0M5KFJ3; X4QQN0	A0A0M5KFJ3 [288-319]; X4QQN0 [288-319]	1	3517.83	Not Found	High	High	Not Found	High	Not Found	Not Found	High	High	Not Found	High	Not Found	Not Found	High	Not Found	Not Found	High	High	Not Found	High	High	Not Found	High	Not Found	Not Found	High	High	Not Found	High	Not Found	Not Found	High	High	Not Found	High
	FALSE	High	[R].RATNVPLVAEQKDPAHGVFIGASVASEVTAAATDVK.[A]			6.71118e-10	0	2	2	207	A0A0M5KFJ3; X4QQN0	A0A0M5KFJ3 [432-467]; X4QQN0 [432-467]	2	3619.91	Not Found	High	High	Not Found	High	High	Not Found	High	Not Found	Not Found	High	High	Not Found	High	Not Found	Not Found	High	High	Not Found	High	High	Not Found	High	Not Found	Not Found	High	High	Not Found	Not Found	High	Not Found	High	High	Not Found	Not Found
	FALSE	High	[K].YITHFPETNEIWSYGSGYGGNALLGKK.[C]			3.65303e-06	0	2	2	32	A0A0M5KFJ3; X4QQN0	A0A0M5KFJ3 [214-240]; X4QQN0 [214-240]	1	3002.47	Not Found	High	High	Not Found	High	Not Found	Not Found	High	Not Found	Not Found	Not Found	Not Found	Not Found	High	Not Found	Not Found	High	High	Not Found	Not Found	Not Found	Not Found	High	Not Found	Not Found	Not Found	High	Not Found	Not Found	Not Found	Not Found	High	High	Not Found	Not Found
	FALSE	High	[K].VETIGDDIAWLRPGPDGR.[L]			1.96865e-05	0	2	2	308	A0A0M5KFJ3; X4QQN0	A0A0M5KFJ3 [302-319]; X4QQN0 [302-319]	0	1967	Not Found	High	High	Not Found	High	High	Not Found	High	High	Not Found	High	High	High	High	High	High	High	High	High	High	High	High	High	High	High	High	High	Not Found	High	High	High	High	High	High	High
	FALSE	High	[K].LFETDPDAWAAEIDSTEEYFAQFGDKLPAEIAEQLEK.[F]			1.74449e-08	0	2	2	5	A0A0M5KFJ3; X4QQN0	A0A0M5KFJ3 [576-612]; X4QQN0 [576-612]	1	4216.98	Not Found	Not Found	Not Found	Not Found	Not Found	Not Found	Not Found	Not Found	Not Found	Not Found	Not Found	Not Found	Not Found	High	Not Found	Not Found	Not Found	Not Found	Not Found	Not Found	Not Found	Not Found	High	Not Found	Not Found	High	Not Found	Not Found	Not Found	Not Found	Not Found	Not Found	Not Found	Not Found	Not Found
	FALSE	High	[K].DPAHGVFIGASVASEVTAAATDVKAGSLR.[H]			2.47784e-06	0	2	2	7	A0A0M5KFJ3; X4QQN0	A0A0M5KFJ3 [444-472]; X4QQN0 [444-472]	1	2797.45	Not Found	Not Found	Not Found	Not Found	Not Found	Not Found	Not Found	Not Found	Not Found	Not Found	Not Found	Not Found	Not Found	Not Found	Not Found	Not Found	Not Found	Not Found	Not Found	Not Found	Not Found	Not Found	Not Found	Not Found	Not Found	Not Found	High	Not Found	Not Found	Not Found	Not Found	Not Found	Not Found	Not Found	Not Found
	FALSE	High	[K].LFETDPDAWAAEIDSTEEYFAQFGDK.[L]			0.000168794	0	2	2	3	A0A0M5KFJ3; X4QQN0	A0A0M5KFJ3 [576-601]; X4QQN0 [576-601]	0	2995.32	Not Found	Not Found	Not Found	Not Found	Not Found	Not Found	Not Found	Not Found	Not Found	Not Found	Not Found	Not Found	Not Found	High	Not Found	Not Found	Not Found	Not Found	Not Found	Not Found	Not Found	Not Found	Not Found	Not Found	Not Found	Not Found	Not Found	Not Found	Not Found	Not Found	Not Found	Not Found	Not Found	Not Found	Not Found
	FALSE	High	[R].RATNVPLVAEQK.[D]			0.00100892	0	2	2	54	A0A0M5KFJ3; X4QQN0	A0A0M5KFJ3 [432-443]; X4QQN0 [432-443]	1	1325.75	Not Found	High	High	Not Found	High	High	High	High	High	Not Found	High	Not Found	Not Found	High	High	Not Found	High	High	High	Not Found	Not Found	High	High	High	High	High	High	Not Found	Not Found	High	Not Found	High	High	Not Found	High
	FALSE	High	[R].RVAGEVDAIDGMTGNYPHKK.[D]			1.13654e-09	0	1	1	120	A0A0M5KFJ3	A0A0M5KFJ3 [539-558]	2	2158.07	Not Found	High	High	Not Found	High	High	Not Found	High	High	Not Found	High	Not Found	Not Found	Not Found	Not Found	Not Found	Not Found	Not Found	Not Found	Not Found	Not Found	High	High	Not Found	Not Found	Not Found	Not Found	Not Found	High	High	High	High	High	Not Found	High
	FALSE	High	[R].RVAGEVDAIDGMTGNYPHKK.[D]	1xOxidation [M12]		9.33628e-08	0	1	1	82	A0A0M5KFJ3	A0A0M5KFJ3 [539-558]	2	2174.07	Not Found	High	High	Not Found	High	High	Not Found	High	High	Not Found	High	High	Not Found	Not Found	Not Found	Not Found	Not Found	Not Found	Not Found	Not Found	Not Found	Not Found	High	Not Found	Not Found	Not Found	Not Found	Not Found	High	High	Not Found	High	High	Not Found	High
	FALSE	High	[R].VAGEVDAIDGMTGNYPHK.[K]			9.06925e-07	0	1	1	64	A0A0M5KFJ3	A0A0M5KFJ3 [540-557]	0	1873.87	Not Found	High	High	Not Found	High	High	Not Found	High	Not Found	Not Found	High	Not Found	Not Found	Not Found	Not Found	Not Found	Not Found	Not Found	High	High	High	High	High	High	High	High	Not Found	High	High	High	High	High	High	Not Found	High
	FALSE	High	[R].VAGEVDAIDGMTGNYPHK.[K]	1xOxidation [M11]		7.45966e-06	0	1	1	48	A0A0M5KFJ3	A0A0M5KFJ3 [540-557]	0	1889.87	Not Found	High	High	Not Found	High	High	Not Found	High	Not Found	Not Found	High	High	Not Found	Not Found	Not Found	Not Found	Not Found	Not Found	High	High	High	Not Found	High	Not Found	High	High	Not Found	Not Found	High	Not Found	High	High	High	Not Found	High
	FALSE	High	[K].TNPMAMDTAR.[A]			0.00138754	0	2	2	48	A0A0M5KFJ3; X4QQN0	A0A0M5KFJ3 [340-349]; X4QQN0 [340-349]	0	1107.49	Not Found	High	High	Not Found	High	High	Not Found	High	Not Found	Not Found	High	Not Found	Not Found	High	High	Not Found	High	High	Not Found	Not Found	High	Not Found	High	Not Found	High	High	High	Not Found	High	Not Found	High	High	High	Not Found	Not Found
	FALSE	High	[-].MTETAFNVEDVR.[A]			0.00070859	0	2	2	6	A0A0M5KFJ3; X4QQN0	A0A0M5KFJ3 [1-12]; X4QQN0 [1-12]	0	1411.65	Not Found	Not Found	Not Found	Not Found	Not Found	Not Found	Not Found	Not Found	Not Found	Not Found	Not Found	Not Found	Not Found	Not Found	Not Found	Not Found	Not Found	High	Not Found	Not Found	Not Found	Not Found	Not Found	Not Found	Not Found	Not Found	Not Found	Not Found	High	Not Found	Not Found	Not Found	Not Found	Not Found	Not Found
	FALSE	High	[K].DIYWVDGSEEEWDR.[L]			9.9116e-06	0	2	2	33	A0A0M5KFJ3; X4QQN0	A0A0M5KFJ3 [38-51]; X4QQN0 [38-51]	0	1798.76	Not Found	High	High	Not Found	Not Found	Not Found	Not Found	High	Not Found	Not Found	High	High	Not Found	Not Found	High	High	High	High	Not Found	High	High	Not Found	High	Not Found	Not Found	High	High	Not Found	High	High	High	High	High	Not Found	Not Found
	FALSE	High	[K].RDGWMAEHMLILR.[F]	1xOxidation [M]		4.10453e-05	0	2	2	16	A0A0M5KFJ3; X4QQN0	A0A0M5KFJ3 [253-265]; X4QQN0 [253-265]	1	1643.81	Not Found	High	High	Not Found	High	Not Found	Not Found	Not Found	Not Found	Not Found	Not Found	Not Found	Not Found	High	Not Found	Not Found	Not Found	High	Not Found	Not Found	Not Found	Not Found	Not Found	Not Found	Not Found	Not Found	High	Not Found	Not Found	Not Found	Not Found	Not Found	Not Found	Not Found	Not Found
	FALSE	High	[K].RDGWMAEHMLILR.[F]			7.82026e-05	0	2	2	9	A0A0M5KFJ3; X4QQN0	A0A0M5KFJ3 [253-265]; X4QQN0 [253-265]	1	1627.82	Not Found	Not Found	High	Not Found	High	Not Found	Not Found	High	Not Found	Not Found	Not Found	Not Found	Not Found	High	Not Found	Not Found	Not Found	High	Not Found	Not Found	Not Found	Not Found	Not Found	Not Found	Not Found	Not Found	Not Found	Not Found	Not Found	Not Found	Not Found	Not Found	Not Found	Not Found	Not Found
	FALSE	High	[R].VAGEVDAIDGMTGNYPHKK.[D]	1xOxidation [M11]		1.39384e-06	0	1	1	286	A0A0M5KFJ3	A0A0M5KFJ3 [540-558]	1	2017.96	Not Found	High	High	Not Found	High	High	Not Found	High	High	Not Found	High	High	Not Found	High	Not Found	Not Found	Not Found	Not Found	Not Found	Not Found	Not Found	High	High	High	Not Found	Not Found	Not Found	High	High	High	High	High	High	High	High
	FALSE	High	[R].VAGEVDAIDGMTGNYPHKK.[D]			1.17359e-07	0	1	1	275	A0A0M5KFJ3	A0A0M5KFJ3 [540-558]	1	2001.97	Not Found	High	High	Not Found	High	High	Not Found	High	High	Not Found	High	Not Found	Not Found	Not Found	Not Found	Not Found	Not Found	Not Found	Not Found	Not Found	Not Found	High	High	High	Not Found	Not Found	Not Found	High	High	High	High	High	High	High	High
	FALSE	High	[K].TNPMAMDTAR.[A]	2xOxidation [M4; M6]		0.000854364	0	2	2	77	A0A0M5KFJ3; X4QQN0	A0A0M5KFJ3 [340-349]; X4QQN0 [340-349]	0	1139.48	Not Found	High	High	Not Found	High	High	Not Found	High	High	Not Found	High	High	Not Found	High	High	Not Found	High	High	High	High	High	High	Not Found	Not Found	High	High	High	High	High	Not Found	High	High	High	High	Not Found
	FALSE	High	[K].TNPMAMDTAR.[A]	1xOxidation [M]		0.00119141	0	2	2	101	A0A0M5KFJ3; X4QQN0	A0A0M5KFJ3 [340-349]; X4QQN0 [340-349]	0	1123.49	Not Found	High	High	Not Found	High	High	Not Found	High	High	Not Found	High	Not Found	Not Found	High	High	Not Found	High	High	High	High	High	Not Found	High	Not Found	High	High	High	High	High	High	High	High	High	High	High
	FALSE	High	[R].DGWMAEHMLILR.[F]	2xOxidation [M4; M8]		0.000339916	0	2	2	64	A0A0M5KFJ3; X4QQN0	A0A0M5KFJ3 [254-265]; X4QQN0 [254-265]	0	1503.71	Not Found	High	High	Not Found	High	Not Found	Not Found	High	Not Found	Not Found	High	High	Not Found	High	High	Not Found	High	High	Not Found	Not Found	Not Found	Not Found	High	Not Found	Not Found	High	High	Not Found	High	Not Found	High	High	High	Not Found	Not Found
	FALSE	High	[R].DGWMAEHMLILR.[F]	1xOxidation [M]		4.07618e-05	0	2	2	172	A0A0M5KFJ3; X4QQN0	A0A0M5KFJ3 [254-265]; X4QQN0 [254-265]	0	1487.71	Not Found	High	High	Not Found	High	High	Not Found	High	Not Found	Not Found	High	High	Not Found	High	High	Not Found	High	High	High	Not Found	High	Not Found	High	Not Found	High	High	High	High	High	Not Found	High	High	High	Not Found	Not Found
	FALSE	High	[R].DGWMAEHMLILR.[F]			0.000354349	0	2	2	83	A0A0M5KFJ3; X4QQN0	A0A0M5KFJ3 [254-265]; X4QQN0 [254-265]	0	1471.72	Not Found	High	High	Not Found	High	High	Not Found	High	Not Found	Not Found	High	Not Found	Not Found	High	High	Not Found	High	High	High	High	High	High	High	Not Found	High	High	High	Not Found	High	Not Found	High	High	High	Not Found	High
	FALSE	High	[R].LTDEMVEAGVFTR.[L]	1xOxidation [M5]		1.82412e-05	0	2	2	25	A0A0M5KFJ3; X4QQN0	A0A0M5KFJ3 [52-64]; X4QQN0 [52-64]	0	1483.71	Not Found	Not Found	Not Found	Not Found	High	Not Found	Not Found	High	Not Found	Not Found	Not Found	High	Not Found	High	Not Found	Not Found	Not Found	High	Not Found	Not Found	Not Found	Not Found	Not Found	Not Found	Not Found	Not Found	High	Not Found	Not Found	Not Found	Not Found	Not Found	Not Found	Not Found	Not Found
	FALSE	High	[K].EEDAGPTNHWADPKEMK.[E]			0.000591767	0	2	2	2	A0A0M5KFJ3; X4QQN0	A0A0M5KFJ3 [97-113]; X4QQN0 [97-113]	1	1954.86	Not Found	Not Found	Not Found	Not Found	Not Found	Not Found	Not Found	Not Found	Not Found	Not Found	Not Found	Not Found	Not Found	Not Found	Not Found	Not Found	Not Found	Not Found	Not Found	Not Found	Not Found	Not Found	Not Found	Not Found	Not Found	Not Found	Not Found	Not Found	High	Not Found	Not Found	Not Found	Not Found	Not Found	Not Found
	FALSE	High	[R].RVAGEVDAIDGMTGNYPHK.[K]			0.000287828	0	1	1	5	A0A0M5KFJ3	A0A0M5KFJ3 [539-557]	1	2029.98	Not Found	Not Found	Not Found	Not Found	Not Found	Not Found	Not Found	Not Found	Not Found	Not Found	Not Found	Not Found	Not Found	Not Found	Not Found	Not Found	Not Found	Not Found	Not Found	Not Found	Not Found	Not Found	Not Found	Not Found	Not Found	High	Not Found	Not Found	Not Found	Not Found	Not Found	Not Found	Not Found	Not Found	Not Found
	FALSE	High	[R].MGTEALKLIGEGR.[V]			7.29657e-05	0	2	2	29	A0A0M5KFJ3; X4QQN0	A0A0M5KFJ3 [169-181]; X4QQN0 [169-181]	1	1374.74	Not Found	High	High	Not Found	Not Found	Not Found	Not Found	Not Found	Not Found	Not Found	High	Not Found	Not Found	High	Not Found	Not Found	High	High	Not Found	Not Found	High	Not Found	High	Not Found	Not Found	Not Found	High	Not Found	High	Not Found	Not Found	High	High	Not Found	High
	FALSE	High	[R].MGTEALKLIGEGR.[V]	1xOxidation [M1]		0.00108881	0	2	2	48	A0A0M5KFJ3; X4QQN0	A0A0M5KFJ3 [169-181]; X4QQN0 [169-181]	1	1390.74	Not Found	High	High	Not Found	High	Not Found	Not Found	High	Not Found	Not Found	High	Not Found	Not Found	High	High	Not Found	High	High	Not Found	Not Found	High	Not Found	High	Not Found	High	High	High	Not Found	High	Not Found	Not Found	High	High	Not Found	Not Found
	FALSE	High	[R].KDEEGHFMWPGFGENSR.[V]			3.34256e-07	0	2	2	133	A0A0M5KFJ3; X4QQN0	A0A0M5KFJ3 [515-531]; X4QQN0 [515-531]	1	2022.88	Not Found	High	High	Not Found	High	High	Not Found	High	Not Found	Not Found	High	Not Found	Not Found	High	High	Not Found	High	High	High	High	High	High	High	Not Found	High	High	High	Not Found	High	Not Found	High	High	High	Not Found	High
	FALSE	High	[R].KDEEGHFMWPGFGENSR.[V]	1xOxidation [M8]		1.21341e-06	0	2	2	180	A0A0M5KFJ3; X4QQN0	A0A0M5KFJ3 [515-531]; X4QQN0 [515-531]	1	2038.87	Not Found	High	High	Not Found	High	High	Not Found	High	High	Not Found	High	High	Not Found	High	High	Not Found	High	High	High	High	High	High	High	Not Found	High	High	High	Not Found	High	Not Found	High	High	High	Not Found	Not Found
	FALSE	High	[K].EMKETLIGAEGVFR.[G]			3.62308e-05	0	2	2	72	A0A0M5KFJ3; X4QQN0	A0A0M5KFJ3 [111-124]; X4QQN0 [111-124]	1	1579.81	Not Found	High	High	Not Found	High	High	Not Found	High	High	Not Found	High	High	Not Found	Not Found	Not Found	Not Found	Not Found	Not Found	Not Found	Not Found	Not Found	High	High	High	Not Found	Not Found	Not Found	Not Found	High	High	High	High	High	High	High
	FALSE	High	[K].EMKETLIGAEGVFR.[G]	1xOxidation [M2]		8.85944e-05	0	2	2	72	A0A0M5KFJ3; X4QQN0	A0A0M5KFJ3 [111-124]; X4QQN0 [111-124]	1	1595.81	Not Found	High	High	Not Found	High	High	Not Found	High	High	Not Found	High	High	Not Found	Not Found	Not Found	Not Found	Not Found	Not Found	Not Found	Not Found	Not Found	High	High	High	Not Found	Not Found	Not Found	High	High	High	High	High	High	High	High
	FALSE	High	[K].EEDAGPTNHWADPK.[E]			0.00066575	0	2	2	60	A0A0M5KFJ3; X4QQN0	A0A0M5KFJ3 [97-110]; X4QQN0 [97-110]	0	1566.68	Not Found	High	High	Not Found	High	Not Found	Not Found	High	High	Not Found	High	Not Found	Not Found	High	Not Found	Not Found	High	High	Not Found	High	High	Not Found	High	Not Found	Not Found	High	High	Not Found	High	High	Not Found	High	High	Not Found	High
	FALSE	High	[R].ATNVPLVAEQK.[D]			0.00156092	0	2	2	47	A0A0M5KFJ3; X4QQN0	A0A0M5KFJ3 [433-443]; X4QQN0 [433-443]	0	1169.65	Not Found	High	High	Not Found	High	Not Found	Not Found	High	High	High	High	High	Not Found	High	High	Not Found	High	High	High	Not Found	Not Found	High	High	Not Found	High	High	Not Found	Not Found	High	High	High	High	High	High	High
	FALSE	High	[R].LTDEMVEAGVFTR.[L]			6.10125e-06	0	2	2	17	A0A0M5KFJ3; X4QQN0	A0A0M5KFJ3 [52-64]; X4QQN0 [52-64]	0	1467.71	Not Found	Not Found	Not Found	Not Found	High	Not Found	Not Found	Not Found	Not Found	Not Found	Not Found	Not Found	Not Found	High	Not Found	Not Found	Not Found	High	Not Found	Not Found	Not Found	Not Found	Not Found	Not Found	Not Found	Not Found	High	Not Found	Not Found	Not Found	Not Found	Not Found	Not Found	Not Found	Not Found
	FALSE	High	[K].EEDAGPTNHWADPKEMK.[E]	1xOxidation [M16]		0.00456379	0.000191922	2	2	1	A0A0M5KFJ3; X4QQN0	A0A0M5KFJ3 [97-113]; X4QQN0 [97-113]	1	1970.85	Not Found	Not Found	Not Found	Not Found	Not Found	Not Found	Not Found	Not Found	Not Found	Not Found	Not Found	Not Found	Not Found	Not Found	Not Found	Not Found	Not Found	Not Found	Not Found	Not Found	Not Found	Not Found	Not Found	Not Found	Not Found	Not Found	Not Found	Not Found	Not Found	Not Found	Not Found	Not Found	Not Found	Not Found	Not Found
	FALSE	High	[R].VLDWVIR.[R]			0.00766452	0.000191922	2	2	79	A0A0M5KFJ3; X4QQN0	A0A0M5KFJ3 [532-538]; X4QQN0 [532-538]	0	900.53	Not Found	High	High	Not Found	High	High	Not Found	High	High	Not Found	High	High	Not Found	High	High	High	High	High	High	Not Found	High	High	High	Not Found	High	High	High	High	High	High	High	High	High	High	High
	FALSE	High	[R].LNPEKRPNSFLAR.[S]			0.0020449	0.000191922	2	2	47	A0A0M5KFJ3; X4QQN0	A0A0M5KFJ3 [65-77]; X4QQN0 [65-77]	1	1541.85	Not Found	High	High	Not Found	High	Not Found	Not Found	High	Not Found	Not Found	Not Found	High	Not Found	High	Not Found	Not Found	High	High	High	Not Found	High	High	Not Found	Not Found	High	High	High	Not Found	Not Found	Not Found	High	Not Found	Not Found	High	Not Found
	FALSE	High	[K].EEDAGPTNHWADPKEMKETLIGAEGVFR.[G]			0.00640426	0.000191922	2	2	1	A0A0M5KFJ3; X4QQN0	A0A0M5KFJ3 [97-124]; X4QQN0 [97-124]	2	3127.48	Not Found	Not Found	Not Found	Not Found	Not Found	Not Found	Not Found	Not Found	Not Found	Not Found	Not Found	Not Found	Not Found	Not Found	Not Found	Not Found	Not Found	Not Found	Not Found	Not Found	Not Found	Not Found	Not Found	Not Found	Not Found	Not Found	Not Found	Not Found	Not Found	Not Found	Not Found	Not Found	Not Found	Not Found	Not Found
	FALSE	High	[R].VFQVNWFR.[K]			0.00225304	0.000191922	2	2	22	A0A0M5KFJ3; X4QQN0	A0A0M5KFJ3 [507-514]; X4QQN0 [507-514]	0	1095.57	Not Found	Not Found	High	Not Found	High	Not Found	Not Found	Not Found	Not Found	Not Found	Not Found	Not Found	Not Found	High	Not Found	Not Found	Not Found	High	High	Not Found	Not Found	High	Not Found	Not Found	High	Not Found	Not Found	High	Not Found	Not Found	High	Not Found	High	High	Not Found
	FALSE	High	[R].SLPSDVARVESR.[T]			0.0112024	0.000363712	2	2	2	A0A0M5KFJ3; X4QQN0	A0A0M5KFJ3 [78-89]; X4QQN0 [78-89]	1	1315.7	Not Found	Not Found	High	Not Found	Not Found	Not Found	Not Found	Not Found	Not Found	Not Found	Not Found	Not Found	Not Found	High	Not Found	Not Found	Not Found	Not Found	Not Found	Not Found	Not Found	Not Found	Not Found	Not Found	Not Found	Not Found	Not Found	Not Found	Not Found	Not Found	Not Found	Not Found	Not Found	Not Found	Not Found
	FALSE	High	[K].EMKETLIGAEGVFRGAMR.[G]			0.0134924	0.000363712	2	2	13	A0A0M5KFJ3; X4QQN0	A0A0M5KFJ3 [111-128]; X4QQN0 [111-128]	2	1995.02	Not Found	High	Not Found	Not Found	Not Found	Not Found	Not Found	High	Not Found	Not Found	Not Found	Not Found	Not Found	Not Found	Not Found	Not Found	Not Found	Not Found	Not Found	Not Found	Not Found	Not Found	High	Not Found	Not Found	Not Found	Not Found	Not Found	High	Not Found	Not Found	Not Found	Not Found	Not Found	High
	FALSE	High	[K].RDGWMAEHMLILR.[F]	2xOxidation [M5; M9]		0.0106746	0.000363712	2	2	1	A0A0M5KFJ3; X4QQN0	A0A0M5KFJ3 [253-265]; X4QQN0 [253-265]	1	1659.81	Not Found	Not Found	Not Found	Not Found	Not Found	Not Found	Not Found	Not Found	Not Found	Not Found	Not Found	Not Found	Not Found	Not Found	Not Found	Not Found	Not Found	Not Found	Not Found	Not Found	Not Found	Not Found	Not Found	Not Found	Not Found	Not Found	High	Not Found	Not Found	Not Found	Not Found	Not Found	Not Found	Not Found	Not Found
	FALSE	High	[R].MGTEALK.[L]			0.0125946	0.000363712	2	2	55	A0A0M5KFJ3; X4QQN0	A0A0M5KFJ3 [169-175]; X4QQN0 [169-175]	0	749.386	High	High	High	High	High	High	High	High	High	High	High	Not Found	High	High	High	High	High	High	High	High	High	Not Found	High	High	High	High	High	High	High	High	High	High	High	High	High
	FALSE	High	[R].FTNEKTGEK.[Y]			0.0133998	0.000363712	1	1	15	A0A0M5KFJ3	A0A0M5KFJ3 [266-274]	1	1053.52	Not Found	High	High	Not Found	High	Not Found	Not Found	High	High	Not Found	High	Not Found	Not Found	Not Found	Not Found	Not Found	Not Found	Not Found	Not Found	Not Found	Not Found	Not Found	High	Not Found	Not Found	Not Found	Not Found	Not Found	High	Not Found	Not Found	High	High	Not Found	Not Found
	FALSE	High	[R].RVAGEVDAIDGMTGNYPHK.[K]	1xOxidation [M12]		0.0169305	0.000519803	1	1	4	A0A0M5KFJ3	A0A0M5KFJ3 [539-557]	1	2045.97	Not Found	Not Found	Not Found	Not Found	Not Found	Not Found	Not Found	Not Found	Not Found	Not Found	Not Found	Not Found	Not Found	Not Found	Not Found	Not Found	Not Found	Not Found	Not Found	High	Not Found	Not Found	High	Not Found	Not Found	High	Not Found	Not Found	Not Found	Not Found	Not Found	Not Found	Not Found	Not Found	Not Found
	FALSE	High	[K].LPAEIAEQLEKFRER.[I]			0.0240186	0.000652126	2	2	1	A0A0M5KFJ3; X4QQN0	A0A0M5KFJ3 [602-616]; X4QQN0 [602-616]	2	1828.99	Not Found	Not Found	Not Found	Not Found	Not Found	Not Found	Not Found	Not Found	Not Found	Not Found	Not Found	Not Found	Not Found	High	Not Found	Not Found	Not Found	Not Found	Not Found	Not Found	Not Found	Not Found	Not Found	Not Found	Not Found	Not Found	Not Found	Not Found	Not Found	Not Found	Not Found	Not Found	Not Found	Not Found	Not Found
	FALSE	High	[K].ETLIGAEGVFRGAMRGR.[T]			0.031343	0.000779447	2	2	4	A0A0M5KFJ3; X4QQN0	A0A0M5KFJ3 [114-130]; X4QQN0 [114-130]	2	1819.96	Not Found	Not Found	Not Found	Not Found	Not Found	Not Found	Not Found	Not Found	Not Found	Not Found	Not Found	Not Found	Not Found	Not Found	Not Found	Not Found	Not Found	Not Found	Not Found	Not Found	Not Found	Not Found	Not Found	Not Found	Not Found	Not Found	Not Found	Not Found	High	Not Found	Not Found	Not Found	Not Found	Not Found	Not Found
	FALSE	High	[K].RPNSFLAR.[S]			0.0386888	0.000779447	2	2	12	A0A0M5KFJ3; X4QQN0	A0A0M5KFJ3 [70-77]; X4QQN0 [70-77]	0	960.537	Not Found	Not Found	High	Not Found	High	Not Found	Not Found	High	Not Found	Not Found	Not Found	High	Not Found	High	Not Found	Not Found	Not Found	Not Found	High	Not Found	Not Found	Not Found	Not Found	Not Found	High	Not Found	Not Found	Not Found	Not Found	Not Found	High	Not Found	Not Found	Not Found	Not Found
	FALSE	High	[R].IASTMAKR.[D]			0.0473845	0.00121764	2	2	9	A0A0M5KFJ3; X4QQN0	A0A0M5KFJ3 [246-253]; X4QQN0 [246-253]	1	877.492	Not Found	High	High	Not Found	Not Found	Not Found	Not Found	Not Found	Not Found	Not Found	Not Found	Not Found	Not Found	High	Not Found	Not Found	High	High	Not Found	Not Found	Not Found	Not Found	Not Found	Not Found	High	Not Found	Not Found	Not Found	Not Found	Not Found	Not Found	Not Found	Not Found	Not Found	Not Found
	FALSE	High	[R].VFQVNWFRK.[D]			0.0513698	0.00151838	2	2	10	A0A0M5KFJ3; X4QQN0	A0A0M5KFJ3 [507-515]; X4QQN0 [507-515]	1	1223.67	Not Found	High	High	Not Found	High	Not Found	Not Found	Not Found	Not Found	Not Found	Not Found	Not Found	Not Found	Not Found	Not Found	Not Found	Not Found	High	Not Found	Not Found	Not Found	Not Found	Not Found	Not Found	Not Found	Not Found	High	Not Found	Not Found	Not Found	Not Found	Not Found	Not Found	Not Found	Not Found
	FALSE	High	[R].MGTEALK.[L]	1xOxidation [M1]		0.0549361	0.00193967	2	2	37	A0A0M5KFJ3; X4QQN0	A0A0M5KFJ3 [169-175]; X4QQN0 [169-175]	0	765.381	Not Found	High	High	Not Found	High	High	Not Found	High	High	High	High	Not Found	Not Found	High	High	Not Found	High	High	Not Found	High	High	High	Not Found	Not Found	High	High	High	Not Found	High	High	High	High	High	Not Found	High
	FALSE	High	[K].ELGDKFPR.[V]			0.0736449	0.00217168	2	2	49	A0A0M5KFJ3; X4QQN0	A0A0M5KFJ3 [499-506]; X4QQN0 [499-506]	1	961.51	Not Found	High	High	High	High	High	High	High	High	Not Found	High	High	Not Found	High	Not Found	High	High	High	High	High	High	Not Found	High	High	Not Found	High	High	Not Found	High	Not Found	Not Found	High	High	Not Found	High
	FALSE	High	[K].EEDAGPTNHWADPKEMKETLIGAEGVFR.[G]	1xOxidation [M16]		0.0885423	0.00341154	2	2	1	A0A0M5KFJ3; X4QQN0	A0A0M5KFJ3 [97-124]; X4QQN0 [97-124]	2	3143.47	Not Found	Not Found	Not Found	Not Found	Not Found	Not Found	Not Found	Not Found	Not Found	Not Found	Not Found	Not Found	Not Found	Not Found	Not Found	Not Found	Not Found	Not Found	Not Found	Not Found	Not Found	Not Found	Not Found	Not Found	Not Found	Not Found	Not Found	Not Found	Not Found	Not Found	Not Found	Not Found	Not Found	Not Found	Not Found
	FALSE	High	[R].VLDWVIRR.[V]			0.0891235	0.0035473	2	2	11	A0A0M5KFJ3; X4QQN0	A0A0M5KFJ3 [532-539]; X4QQN0 [532-539]	1	1056.63	Not Found	High	High	Not Found	Not Found	Not Found	Not Found	Not Found	Not Found	Not Found	Not Found	Not Found	Not Found	High	Not Found	Not Found	Not Found	High	Not Found	Not Found	Not Found	High	Not Found	Not Found	Not Found	Not Found	High	Not Found	Not Found	Not Found	High	Not Found	Not Found	Not Found	Not Found
	FALSE	High	[K].ETLIGAEGVFRGAMR.[G]			0.176021	0.00788253	2	2	4	A0A0M5KFJ3; X4QQN0	A0A0M5KFJ3 [114-128]; X4QQN0 [114-128]	1	1606.84	Not Found	High	Not Found	Not Found	Not Found	Not Found	Not Found	High	Not Found	Not Found	Not Found	Not Found	Not Found	Not Found	Not Found	Not Found	Not Found	Not Found	Not Found	Not Found	High	Not Found	Not Found	Not Found	Not Found	Not Found	Not Found	Not Found	Not Found	Not Found	Not Found	Not Found	Not Found	Not Found	Not Found
	FALSE	High	[R].ERIAAARA.[-]			0.201188	0.00956906	2	2	2	A0A0M5KFJ3; X4QQN0	A0A0M5KFJ3 [615-622]; X4QQN0 [615-622]	2	857.495	Not Found	High	Not Found	Not Found	Not Found	Not Found	Not Found	Not Found	Not Found	Not Found	Not Found	Not Found	Not Found	Not Found	Not Found	Not Found	Not Found	Not Found	Not Found	Not Found	Not Found	Not Found	Not Found	Not Found	Not Found	Not Found	Not Found	Not Found	Not Found	Not Found	Not Found	Not Found	Not Found	Not Found	Not Found
FALSE	High	Master Protein	X4QQN0	Phosphoenolpyruvate carboxykinase [GTP] OS=Trueperella pyogenes OX=1661 GN=pckG PE=3 SV=1	0	753.75	72.6688	60	3797	6	1	622	69.1	4.77	Not Found	Not Found	Not Found	Not Found	Not Found	Not Found	Not Found	Not Found	Not Found	Not Found	Not Found	Not Found	High	High	High	High	High	High	Not Found	High	Not Found	Not Found	Not Found	Not Found	Not Found	High	Not Found	Not Found	Not Found	Not Found	Not Found	Not Found	Not Found	Not Found	Not Found
	Checked	Confidence	Annotated Sequence	Modifications	Modifications in Master Proteins	Qvality PEP	Qvality q-value	# Protein Groups	# Proteins	# PSMs	Master Protein Accessions	Positions in Master Proteins	# Missed Cleavages	Theo. MH+ [Da]	Found in Sample: [S1] F1: Sample, A, 1	Found in Sample: [S2] F2: Sample, A, 2	Found in Sample: [S3] F3: Sample, A, 3	Found in Sample: [S4] F4: Sample, B, 1	Found in Sample: [S5] F5: Sample, B, 2	Found in Sample: [S6] F6: Sample, B, 3	Found in Sample: [S7] F7: Sample, C, 1	Found in Sample: [S8] F8: Sample, C, 2	Found in Sample: [S9] F9: Sample, C, 3	Found in Sample: [S10] F10: Sample, D, 1	Found in Sample: [S11] F11: Sample, D, 2	Found in Sample: [S12] F12: Sample, D, 3	Found in Sample: [S13] F13: Sample, E, 1	Found in Sample: [S14] F14: Sample, E, 2	Found in Sample: [S15] F15: Sample, E, 3	Found in Sample: [S16] F16: Sample, F, 1	Found in Sample: [S17] F17: Sample, F, 2	Found in Sample: [S18] F18: Sample, F, 3	Found in Sample: [S19] F19: Sample, G, 1	Found in Sample: [S20] F20: Sample, G, 2	Found in Sample: [S21] F21: Sample, G, 3	Found in Sample: [S22] F22: Sample, H, 1	Found in Sample: [S23] F23: Sample, H, 2	Found in Sample: [S24] F24: Sample, H, 3	Found in Sample: [S25] F25: Sample, I, 1	Found in Sample: [S26] F26: Sample, I, 2	Found in Sample: [S27] F27: Sample, I, 3	Found in Sample: [S28] F28: Sample, L, 1	Found in Sample: [S29] F29: Sample, L, 2	Found in Sample: [S30] F30: Sample, L, 3	Found in Sample: [S31] F31: Sample, M, 1	Found in Sample: [S32] F32: Sample, M, 2	Found in Sample: [S33] F33: Sample, M, 3	Found in Sample: [S34] F34: Sample, N, 1	Found in Sample: [S35] F35: Sample, N, 2
	FALSE	High	[R].LYAINPEAGFFGVAPGTSYK.[T]			3.82295e-09	0	2	2	89	A0A0M5KFJ3; X4QQN0	A0A0M5KFJ3 [320-339]; X4QQN0 [320-339]	0	2102.06	Not Found	High	High	Not Found	High	Not Found	Not Found	High	Not Found	Not Found	Not Found	High	Not Found	High	High	Not Found	High	High	High	Not Found	High	High	High	Not Found	High	High	High	High	High	Not Found	High	High	High	High	Not Found
	FALSE	High	[K].DFNLDGLEEITDEVWAK.[L]			2.13013e-07	0	2	2	73	A0A0M5KFJ3; X4QQN0	A0A0M5KFJ3 [559-575]; X4QQN0 [559-575]	0	1993.94	Not Found	High	High	Not Found	High	Not Found	Not Found	High	Not Found	Not Found	High	High	High	High	High	Not Found	High	High	High	High	High	High	High	High	High	High	High	High	High	Not Found	High	High	Not Found	High	Not Found
	FALSE	High	[R].TMYVIPFSMGPLGGPISQLGIELTDSPYVVVNMR.[I]	2xOxidation [M9; M33]		0.000467545	0	2	2	1	A0A0M5KFJ3; X4QQN0	A0A0M5KFJ3 [131-164]; X4QQN0 [131-164]	0	3713.86	Not Found	Not Found	Not Found	Not Found	Not Found	Not Found	Not Found	Not Found	Not Found	Not Found	Not Found	Not Found	Not Found	Not Found	Not Found	Not Found	Not Found	Not Found	Not Found	Not Found	Not Found	Not Found	Not Found	Not Found	Not Found	Not Found	Not Found	Not Found	Not Found	Not Found	Not Found	Not Found	Not Found	Not Found	Not Found
	FALSE	High	[K].VETIGDDIAWLRPGPDGRLYAINPEAGFFGVAPGTSYK.[T]			2.29296e-05	0	2	2	5	A0A0M5KFJ3; X4QQN0	A0A0M5KFJ3 [302-339]; X4QQN0 [302-339]	1	4050.04	Not Found	Not Found	High	Not Found	Not Found	Not Found	Not Found	Not Found	Not Found	Not Found	Not Found	Not Found	Not Found	Not Found	Not Found	Not Found	Not Found	Not Found	Not Found	Not Found	Not Found	Not Found	Not Found	Not Found	Not Found	Not Found	High	Not Found	Not Found	Not Found	Not Found	High	Not Found	Not Found	Not Found
	FALSE	High	[K].KDFNLDGLEEITDEVWAK.[L]			3.70881e-07	0	2	2	16	A0A0M5KFJ3; X4QQN0	A0A0M5KFJ3 [558-575]; X4QQN0 [558-575]	1	2122.03	Not Found	Not Found	High	Not Found	Not Found	Not Found	Not Found	High	Not Found	Not Found	Not Found	Not Found	Not Found	High	High	Not Found	High	High	Not Found	Not Found	Not Found	Not Found	High	Not Found	Not Found	Not Found	Not Found	Not Found	High	Not Found	Not Found	High	Not Found	Not Found	Not Found
	FALSE	High	[R].ATNVPLVAEQKDPAHGVFIGASVASEVTAAATDVKAGSLR.[H]			6.84335e-09	0	2	2	14	A0A0M5KFJ3; X4QQN0	A0A0M5KFJ3 [433-472]; X4QQN0 [433-472]	2	3948.08	Not Found	Not Found	High	Not Found	Not Found	Not Found	Not Found	Not Found	Not Found	Not Found	Not Found	Not Found	Not Found	Not Found	Not Found	Not Found	Not Found	Not Found	Not Found	Not Found	Not Found	Not Found	Not Found	Not Found	Not Found	High	High	Not Found	Not Found	Not Found	Not Found	High	Not Found	Not Found	Not Found
	FALSE	High	[K].DEEGHFMWPGFGENSR.[V]			1.8909e-06	0	2	2	103	A0A0M5KFJ3; X4QQN0	A0A0M5KFJ3 [516-531]; X4QQN0 [516-531]	0	1894.78	Not Found	High	High	Not Found	High	High	Not Found	High	Not Found	Not Found	High	Not Found	Not Found	High	High	Not Found	High	High	High	High	High	High	High	Not Found	High	High	High	High	High	Not Found	High	High	High	High	Not Found
	FALSE	High	[K].DEEGHFMWPGFGENSR.[V]	1xOxidation [M7]		2.09809e-06	0	2	2	139	A0A0M5KFJ3; X4QQN0	A0A0M5KFJ3 [516-531]; X4QQN0 [516-531]	0	1910.78	Not Found	High	High	Not Found	High	High	Not Found	High	Not Found	Not Found	High	High	Not Found	High	High	Not Found	High	High	High	High	High	Not Found	High	Not Found	High	High	High	Not Found	High	Not Found	High	High	High	High	Not Found
	FALSE	High	[K].ETLIGAEGVFR.[G]			1.34462e-05	0	2	2	60	A0A0M5KFJ3; X4QQN0	A0A0M5KFJ3 [114-124]; X4QQN0 [114-124]	0	1191.64	Not Found	High	High	Not Found	High	High	Not Found	High	High	Not Found	High	High	Not Found	Not Found	Not Found	Not Found	Not Found	Not Found	High	High	High	High	High	High	Not Found	High	High	High	High	High	High	High	High	High	High
	FALSE	High	[R].VAGEVDAIDGMTGNYPYKK.[D]			2.60439e-07	0	1	1	36	X4QQN0	X4QQN0 [540-558]	1	2027.97	Not Found	Not Found	Not Found	Not Found	Not Found	Not Found	Not Found	Not Found	Not Found	Not Found	Not Found	Not Found	High	High	High	High	High	High	Not Found	Not Found	Not Found	Not Found	Not Found	Not Found	Not Found	Not Found	Not Found	Not Found	Not Found	Not Found	Not Found	Not Found	Not Found	Not Found	Not Found
	FALSE	High	[R].VAGEVDAIDGMTGNYPYKK.[D]	1xOxidation [M11]		6.44914e-06	0	1	1	37	X4QQN0	X4QQN0 [540-558]	1	2043.97	Not Found	Not Found	Not Found	Not Found	Not Found	Not Found	Not Found	Not Found	Not Found	Not Found	Not Found	Not Found	High	High	High	High	High	High	Not Found	Not Found	Not Found	Not Found	Not Found	Not Found	Not Found	High	Not Found	Not Found	Not Found	Not Found	Not Found	Not Found	Not Found	Not Found	Not Found
	FALSE	High	[K].LPAEIAEQLEK.[F]			0.000418473	0	2	2	47	A0A0M5KFJ3; X4QQN0	A0A0M5KFJ3 [602-612]; X4QQN0 [602-612]	0	1240.68	Not Found	High	High	Not Found	High	High	Not Found	High	Not Found	Not Found	High	High	High	High	High	Not Found	High	High	High	High	High	High	High	High	High	High	High	Not Found	High	High	High	High	High	High	High
	FALSE	High	[K].DPAHGVFIGASVASEVTAAATDVK.[A]			5.25187e-08	0	2	2	111	A0A0M5KFJ3; X4QQN0	A0A0M5KFJ3 [444-467]; X4QQN0 [444-467]	0	2313.17	Not Found	High	High	Not Found	High	High	Not Found	High	Not Found	Not Found	High	High	Not Found	High	Not Found	Not Found	High	High	Not Found	Not Found	High	Not Found	High	Not Found	Not Found	High	High	Not Found	Not Found	High	Not Found	High	High	Not Found	Not Found
	FALSE	High	[R].ATNVPLVAEQKDPAHGVFIGASVASEVTAAATDVK.[A]			4.15454e-09	0	2	2	258	A0A0M5KFJ3; X4QQN0	A0A0M5KFJ3 [433-467]; X4QQN0 [433-467]	1	3463.81	Not Found	High	High	Not Found	High	Not Found	Not Found	High	Not Found	Not Found	High	High	Not Found	High	Not Found	Not Found	High	High	Not Found	Not Found	High	Not Found	High	High	Not Found	High	High	Not Found	Not Found	High	Not Found	High	High	Not Found	High
	FALSE	High	[K].DIYWVDGSEEEWDRLTDEMVEAGVFTR.[L]	1xOxidation [M19]		2.24868e-06	0	2	2	4	A0A0M5KFJ3; X4QQN0	A0A0M5KFJ3 [38-64]; X4QQN0 [38-64]	1	3263.45	Not Found	Not Found	Not Found	Not Found	High	Not Found	Not Found	Not Found	Not Found	Not Found	Not Found	Not Found	Not Found	High	Not Found	Not Found	Not Found	High	Not Found	Not Found	Not Found	Not Found	Not Found	Not Found	Not Found	Not Found	Not Found	Not Found	Not Found	Not Found	Not Found	Not Found	Not Found	Not Found	Not Found
	FALSE	High	[K].DIYWVDGSEEEWDRLTDEMVEAGVFTR.[L]			5.46783e-07	0	2	2	6	A0A0M5KFJ3; X4QQN0	A0A0M5KFJ3 [38-64]; X4QQN0 [38-64]	1	3247.45	Not Found	Not Found	Not Found	Not Found	Not Found	Not Found	Not Found	Not Found	Not Found	Not Found	Not Found	Not Found	Not Found	High	Not Found	Not Found	Not Found	High	Not Found	Not Found	Not Found	Not Found	High	Not Found	Not Found	High	Not Found	Not Found	Not Found	Not Found	Not Found	Not Found	Not Found	Not Found	Not Found
	FALSE	High	[R].VFQVNWFRKDEEGHFMWPGFGENSR.[V]			0.000439274	0	2	2	6	A0A0M5KFJ3; X4QQN0	A0A0M5KFJ3 [507-531]; X4QQN0 [507-531]	2	3099.43	Not Found	Not Found	High	Not Found	Not Found	Not Found	Not Found	Not Found	Not Found	Not Found	Not Found	Not Found	Not Found	Not Found	Not Found	Not Found	Not Found	Not Found	Not Found	Not Found	Not Found	Not Found	Not Found	Not Found	Not Found	Not Found	Not Found	Not Found	Not Found	Not Found	Not Found	High	Not Found	Not Found	Not Found
	FALSE	High	[R].VFQVNWFRKDEEGHFMWPGFGENSR.[V]	1xOxidation [M16]		0.00109638	0	2	2	12	A0A0M5KFJ3; X4QQN0	A0A0M5KFJ3 [507-531]; X4QQN0 [507-531]	2	3115.43	Not Found	High	High	Not Found	Not Found	Not Found	Not Found	Not Found	Not Found	Not Found	Not Found	Not Found	Not Found	High	Not Found	Not Found	Not Found	Not Found	Not Found	Not Found	Not Found	Not Found	Not Found	Not Found	Not Found	High	High	Not Found	Not Found	Not Found	Not Found	High	Not Found	Not Found	Not Found
	FALSE	High	[R].AGAPEFAPSDLVEWVTEVANITLPK.[D]			7.21488e-07	0	2	2	28	A0A0M5KFJ3; X4QQN0	A0A0M5KFJ3 [13-37]; X4QQN0 [13-37]	0	2654.37	Not Found	Not Found	High	Not Found	High	Not Found	Not Found	High	Not Found	Not Found	Not Found	Not Found	Not Found	High	Not Found	Not Found	Not Found	High	Not Found	High	High	Not Found	High	High	Not Found	High	High	Not Found	High	Not Found	Not Found	High	Not Found	Not Found	Not Found
	FALSE	High	[K].YITHFPETNEIWSYGSGYGGNALLGK.[K]			1.52527e-06	0	2	2	17	A0A0M5KFJ3; X4QQN0	A0A0M5KFJ3 [214-239]; X4QQN0 [214-239]	0	2874.37	Not Found	High	High	Not Found	High	Not Found	Not Found	High	Not Found	Not Found	Not Found	High	Not Found	High	Not Found	Not Found	Not Found	High	Not Found	Not Found	Not Found	Not Found	Not Found	Not Found	Not Found	High	High	Not Found	Not Found	Not Found	Not Found	High	High	Not Found	Not Found
	FALSE	High	[K].LPAEIAEQLEKFR.[E]			0.000233793	0	2	2	11	A0A0M5KFJ3; X4QQN0	A0A0M5KFJ3 [602-614]; X4QQN0 [602-614]	1	1543.85	Not Found	High	Not Found	Not Found	Not Found	Not Found	Not Found	Not Found	Not Found	Not Found	Not Found	Not Found	Not Found	High	Not Found	Not Found	Not Found	High	Not Found	Not Found	High	Not Found	High	Not Found	Not Found	Not Found	Not Found	Not Found	High	Not Found	Not Found	Not Found	Not Found	Not Found	Not Found
	FALSE	High	[K].TNLAMLQPTIPGWK.[V]	1xOxidation [M5]		0.00127687	0	2	2	46	A0A0M5KFJ3; X4QQN0	A0A0M5KFJ3 [288-301]; X4QQN0 [288-301]	0	1585.84	Not Found	High	High	Not Found	High	High	Not Found	High	High	Not Found	High	High	Not Found	High	High	Not Found	High	High	Not Found	Not Found	High	Not Found	Not Found	High	Not Found	High	High	Not Found	Not Found	High	High	High	High	Not Found	Not Found
	FALSE	High	[K].TNLAMLQPTIPGWK.[V]			0.000120187	0	2	2	54	A0A0M5KFJ3; X4QQN0	A0A0M5KFJ3 [288-301]; X4QQN0 [288-301]	0	1569.85	Not Found	High	High	Not Found	High	Not Found	Not Found	High	High	Not Found	Not Found	Not Found	Not Found	High	High	Not Found	High	High	High	Not Found	Not Found	High	High	Not Found	High	High	High	High	High	High	High	High	High	High	Not Found
	FALSE	High	[R].LYAINPEAGFFGVAPGTSYKTNPMAMDTAR.[A]	2xOxidation [M24; M26]		8.16308e-06	0	2	2	34	A0A0M5KFJ3; X4QQN0	A0A0M5KFJ3 [320-349]; X4QQN0 [320-349]	1	3222.52	Not Found	High	High	Not Found	High	Not Found	Not Found	Not Found	Not Found	Not Found	Not Found	Not Found	Not Found	High	Not Found	Not Found	Not Found	High	Not Found	Not Found	High	Not Found	High	Not Found	Not Found	High	High	Not Found	High	Not Found	Not Found	High	High	Not Found	Not Found
	FALSE	High	[K].TNLAMLQPTIPGWKVETIGDDIAWLRPGPDGR.[L]	1xOxidation [M5]		7.05727e-06	0	2	2	93	A0A0M5KFJ3; X4QQN0	A0A0M5KFJ3 [288-319]; X4QQN0 [288-319]	1	3533.82	Not Found	High	High	Not Found	High	High	Not Found	High	High	Not Found	High	High	Not Found	High	High	Not Found	High	High	Not Found	High	High	Not Found	High	High	Not Found	High	High	Not Found	High	High	Not Found	High	High	Not Found	High
	FALSE	High	[R].LYAINPEAGFFGVAPGTSYKTNPMAMDTAR.[A]	1xOxidation [M]		3.47549e-05	0	2	2	75	A0A0M5KFJ3; X4QQN0	A0A0M5KFJ3 [320-349]; X4QQN0 [320-349]	1	3206.53	Not Found	High	High	Not Found	High	Not Found	Not Found	Not Found	Not Found	Not Found	Not Found	Not Found	Not Found	High	Not Found	Not Found	High	High	Not Found	Not Found	High	Not Found	High	Not Found	Not Found	High	High	Not Found	High	Not Found	Not Found	High	Not Found	Not Found	Not Found
	FALSE	High	[R].LYAINPEAGFFGVAPGTSYKTNPMAMDTAR.[A]			4.46635e-06	0	2	2	27	A0A0M5KFJ3; X4QQN0	A0A0M5KFJ3 [320-349]; X4QQN0 [320-349]	1	3190.53	Not Found	High	High	Not Found	High	Not Found	Not Found	Not Found	Not Found	Not Found	Not Found	Not Found	Not Found	High	Not Found	Not Found	Not Found	High	Not Found	Not Found	High	Not Found	High	Not Found	Not Found	High	High	Not Found	Not Found	Not Found	Not Found	High	Not Found	Not Found	Not Found
	FALSE	High	[K].TNLAMLQPTIPGWKVETIGDDIAWLRPGPDGR.[L]			2.01262e-06	0	2	2	56	A0A0M5KFJ3; X4QQN0	A0A0M5KFJ3 [288-319]; X4QQN0 [288-319]	1	3517.83	Not Found	High	High	Not Found	High	Not Found	Not Found	High	High	Not Found	High	Not Found	Not Found	High	Not Found	Not Found	High	High	Not Found	High	High	Not Found	High	Not Found	Not Found	High	High	Not Found	High	Not Found	Not Found	High	High	Not Found	High
	FALSE	High	[R].RATNVPLVAEQKDPAHGVFIGASVASEVTAAATDVK.[A]			6.71118e-10	0	2	2	207	A0A0M5KFJ3; X4QQN0	A0A0M5KFJ3 [432-467]; X4QQN0 [432-467]	2	3619.91	Not Found	High	High	Not Found	High	High	Not Found	High	Not Found	Not Found	High	High	Not Found	High	Not Found	Not Found	High	High	Not Found	High	High	Not Found	High	Not Found	Not Found	High	High	Not Found	Not Found	High	Not Found	High	High	Not Found	Not Found
	FALSE	High	[K].YITHFPETNEIWSYGSGYGGNALLGKK.[C]			3.65303e-06	0	2	2	32	A0A0M5KFJ3; X4QQN0	A0A0M5KFJ3 [214-240]; X4QQN0 [214-240]	1	3002.47	Not Found	High	High	Not Found	High	Not Found	Not Found	High	Not Found	Not Found	Not Found	Not Found	Not Found	High	Not Found	Not Found	High	High	Not Found	Not Found	Not Found	Not Found	High	Not Found	Not Found	Not Found	High	Not Found	Not Found	Not Found	Not Found	High	High	Not Found	Not Found
	FALSE	High	[K].VETIGDDIAWLRPGPDGR.[L]			1.96865e-05	0	2	2	308	A0A0M5KFJ3; X4QQN0	A0A0M5KFJ3 [302-319]; X4QQN0 [302-319]	0	1967	Not Found	High	High	Not Found	High	High	Not Found	High	High	Not Found	High	High	High	High	High	High	High	High	High	High	High	High	High	High	High	High	High	Not Found	High	High	High	High	High	High	High
	FALSE	High	[R].VAGEVDAIDGMTGNYPYKKDFNLDGLEEITDEVWAK.[L]	1xOxidation [M11]		0.000319361	0	1	1	4	X4QQN0	X4QQN0 [540-575]	2	4018.89	Not Found	Not Found	Not Found	Not Found	Not Found	Not Found	Not Found	Not Found	Not Found	Not Found	Not Found	Not Found	Not Found	High	Not Found	Not Found	High	High	Not Found	Not Found	Not Found	Not Found	Not Found	Not Found	Not Found	Not Found	Not Found	Not Found	Not Found	Not Found	Not Found	Not Found	Not Found	Not Found	Not Found
	FALSE	High	[R].VAGEVDAIDGMTGNYPYKKDFNLDGLEEITDEVWAK.[L]			4.28441e-06	0	1	1	2	X4QQN0	X4QQN0 [540-575]	2	4002.9	Not Found	Not Found	Not Found	Not Found	Not Found	Not Found	Not Found	Not Found	Not Found	Not Found	Not Found	Not Found	Not Found	High	Not Found	Not Found	Not Found	Not Found	Not Found	Not Found	Not Found	Not Found	Not Found	Not Found	Not Found	Not Found	Not Found	Not Found	Not Found	Not Found	Not Found	Not Found	Not Found	Not Found	Not Found
	FALSE	High	[K].LFETDPDAWAAEIDSTEEYFAQFGDKLPAEIAEQLEK.[F]			1.74449e-08	0	2	2	5	A0A0M5KFJ3; X4QQN0	A0A0M5KFJ3 [576-612]; X4QQN0 [576-612]	1	4216.98	Not Found	Not Found	Not Found	Not Found	Not Found	Not Found	Not Found	Not Found	Not Found	Not Found	Not Found	Not Found	Not Found	High	Not Found	Not Found	Not Found	Not Found	Not Found	Not Found	Not Found	Not Found	High	Not Found	Not Found	High	Not Found	Not Found	Not Found	Not Found	Not Found	Not Found	Not Found	Not Found	Not Found
	FALSE	High	[K].DPAHGVFIGASVASEVTAAATDVKAGSLR.[H]			2.47784e-06	0	2	2	7	A0A0M5KFJ3; X4QQN0	A0A0M5KFJ3 [444-472]; X4QQN0 [444-472]	1	2797.45	Not Found	Not Found	Not Found	Not Found	Not Found	Not Found	Not Found	Not Found	Not Found	Not Found	Not Found	Not Found	Not Found	Not Found	Not Found	Not Found	Not Found	Not Found	Not Found	Not Found	Not Found	Not Found	Not Found	Not Found	Not Found	Not Found	High	Not Found	Not Found	Not Found	Not Found	Not Found	Not Found	Not Found	Not Found
	FALSE	High	[R].RVAGEVDAIDGMTGNYPYK.[K]			2.024e-05	0	1	1	2	X4QQN0	X4QQN0 [539-557]	1	2055.98	Not Found	Not Found	Not Found	Not Found	Not Found	Not Found	Not Found	Not Found	Not Found	Not Found	Not Found	Not Found	Not Found	High	Not Found	Not Found	Not Found	Not Found	Not Found	Not Found	Not Found	Not Found	Not Found	Not Found	Not Found	Not Found	Not Found	Not Found	Not Found	Not Found	Not Found	Not Found	Not Found	Not Found	Not Found
	FALSE	High	[K].LFETDPDAWAAEIDSTEEYFAQFGDK.[L]			0.000168794	0	2	2	3	A0A0M5KFJ3; X4QQN0	A0A0M5KFJ3 [576-601]; X4QQN0 [576-601]	0	2995.32	Not Found	Not Found	Not Found	Not Found	Not Found	Not Found	Not Found	Not Found	Not Found	Not Found	Not Found	Not Found	Not Found	High	Not Found	Not Found	Not Found	Not Found	Not Found	Not Found	Not Found	Not Found	Not Found	Not Found	Not Found	Not Found	Not Found	Not Found	Not Found	Not Found	Not Found	Not Found	Not Found	Not Found	Not Found
	FALSE	High	[R].RATNVPLVAEQK.[D]			0.00100892	0	2	2	54	A0A0M5KFJ3; X4QQN0	A0A0M5KFJ3 [432-443]; X4QQN0 [432-443]	1	1325.75	Not Found	High	High	Not Found	High	High	High	High	High	Not Found	High	Not Found	Not Found	High	High	Not Found	High	High	High	Not Found	Not Found	High	High	High	High	High	High	Not Found	Not Found	High	Not Found	High	High	Not Found	High
	FALSE	High	[K].TNPMAMDTAR.[A]			0.00138754	0	2	2	48	A0A0M5KFJ3; X4QQN0	A0A0M5KFJ3 [340-349]; X4QQN0 [340-349]	0	1107.49	Not Found	High	High	Not Found	High	High	Not Found	High	Not Found	Not Found	High	Not Found	Not Found	High	High	Not Found	High	High	Not Found	Not Found	High	Not Found	High	Not Found	High	High	High	Not Found	High	Not Found	High	High	High	Not Found	Not Found
	FALSE	High	[-].MTETAFNVEDVR.[A]			0.00070859	0	2	2	6	A0A0M5KFJ3; X4QQN0	A0A0M5KFJ3 [1-12]; X4QQN0 [1-12]	0	1411.65	Not Found	Not Found	Not Found	Not Found	Not Found	Not Found	Not Found	Not Found	Not Found	Not Found	Not Found	Not Found	Not Found	Not Found	Not Found	Not Found	Not Found	High	Not Found	Not Found	Not Found	Not Found	Not Found	Not Found	Not Found	Not Found	Not Found	Not Found	High	Not Found	Not Found	Not Found	Not Found	Not Found	Not Found
	FALSE	High	[K].DIYWVDGSEEEWDR.[L]			9.9116e-06	0	2	2	33	A0A0M5KFJ3; X4QQN0	A0A0M5KFJ3 [38-51]; X4QQN0 [38-51]	0	1798.76	Not Found	High	High	Not Found	Not Found	Not Found	Not Found	High	Not Found	Not Found	High	High	Not Found	Not Found	High	High	High	High	Not Found	High	High	Not Found	High	Not Found	Not Found	High	High	Not Found	High	High	High	High	High	Not Found	Not Found
	FALSE	High	[K].RDGWMAEHMLILR.[F]	1xOxidation [M]		4.10453e-05	0	2	2	16	A0A0M5KFJ3; X4QQN0	A0A0M5KFJ3 [253-265]; X4QQN0 [253-265]	1	1643.81	Not Found	High	High	Not Found	High	Not Found	Not Found	Not Found	Not Found	Not Found	Not Found	Not Found	Not Found	High	Not Found	Not Found	Not Found	High	Not Found	Not Found	Not Found	Not Found	Not Found	Not Found	Not Found	Not Found	High	Not Found	Not Found	Not Found	Not Found	Not Found	Not Found	Not Found	Not Found
	FALSE	High	[K].RDGWMAEHMLILR.[F]			7.82026e-05	0	2	2	9	A0A0M5KFJ3; X4QQN0	A0A0M5KFJ3 [253-265]; X4QQN0 [253-265]	1	1627.82	Not Found	Not Found	High	Not Found	High	Not Found	Not Found	High	Not Found	Not Found	Not Found	Not Found	Not Found	High	Not Found	Not Found	Not Found	High	Not Found	Not Found	Not Found	Not Found	Not Found	Not Found	Not Found	Not Found	Not Found	Not Found	Not Found	Not Found	Not Found	Not Found	Not Found	Not Found	Not Found
	FALSE	High	[R].RVAGEVDAIDGMTGNYPYKK.[D]			4.23089e-07	0	1	1	10	X4QQN0	X4QQN0 [539-558]	2	2184.08	Not Found	Not Found	Not Found	Not Found	Not Found	Not Found	Not Found	Not Found	Not Found	Not Found	Not Found	Not Found	Not Found	High	High	Not Found	High	High	Not Found	Not Found	Not Found	Not Found	Not Found	Not Found	Not Found	Not Found	Not Found	Not Found	Not Found	Not Found	Not Found	Not Found	Not Found	Not Found	Not Found
	FALSE	High	[R].RVAGEVDAIDGMTGNYPYKK.[D]	1xOxidation [M12]		1.45679e-08	0	1	1	18	X4QQN0	X4QQN0 [539-558]	2	2200.07	Not Found	Not Found	Not Found	Not Found	Not Found	Not Found	Not Found	Not Found	Not Found	Not Found	Not Found	Not Found	Not Found	High	High	High	High	High	Not Found	High	Not Found	Not Found	Not Found	Not Found	Not Found	Not Found	Not Found	Not Found	Not Found	Not Found	Not Found	Not Found	Not Found	Not Found	Not Found
	FALSE	High	[K].TNPMAMDTAR.[A]	2xOxidation [M4; M6]		0.000854364	0	2	2	77	A0A0M5KFJ3; X4QQN0	A0A0M5KFJ3 [340-349]; X4QQN0 [340-349]	0	1139.48	Not Found	High	High	Not Found	High	High	Not Found	High	High	Not Found	High	High	Not Found	High	High	Not Found	High	High	High	High	High	High	Not Found	Not Found	High	High	High	High	High	Not Found	High	High	High	High	Not Found
	FALSE	High	[K].TNPMAMDTAR.[A]	1xOxidation [M]		0.00119141	0	2	2	101	A0A0M5KFJ3; X4QQN0	A0A0M5KFJ3 [340-349]; X4QQN0 [340-349]	0	1123.49	Not Found	High	High	Not Found	High	High	Not Found	High	High	Not Found	High	Not Found	Not Found	High	High	Not Found	High	High	High	High	High	Not Found	High	Not Found	High	High	High	High	High	High	High	High	High	High	High
	FALSE	High	[R].VAGEVDAIDGMTGNYPYK.[K]			2.05757e-07	0	1	1	9	X4QQN0	X4QQN0 [540-557]	0	1899.88	Not Found	Not Found	Not Found	Not Found	Not Found	Not Found	Not Found	Not Found	Not Found	Not Found	Not Found	Not Found	High	High	High	High	High	High	Not Found	Not Found	Not Found	Not Found	Not Found	Not Found	Not Found	Not Found	Not Found	Not Found	Not Found	Not Found	Not Found	Not Found	Not Found	Not Found	Not Found
	FALSE	High	[R].VAGEVDAIDGMTGNYPYK.[K]	1xOxidation [M11]		2.25159e-07	0	1	1	8	X4QQN0	X4QQN0 [540-557]	0	1915.87	Not Found	Not Found	Not Found	Not Found	Not Found	Not Found	Not Found	Not Found	Not Found	Not Found	Not Found	Not Found	High	High	High	High	High	High	Not Found	Not Found	Not Found	Not Found	Not Found	Not Found	Not Found	Not Found	Not Found	Not Found	Not Found	Not Found	Not Found	Not Found	Not Found	Not Found	Not Found
	FALSE	High	[R].DGWMAEHMLILR.[F]	2xOxidation [M4; M8]		0.000339916	0	2	2	64	A0A0M5KFJ3; X4QQN0	A0A0M5KFJ3 [254-265]; X4QQN0 [254-265]	0	1503.71	Not Found	High	High	Not Found	High	Not Found	Not Found	High	Not Found	Not Found	High	High	Not Found	High	High	Not Found	High	High	Not Found	Not Found	Not Found	Not Found	High	Not Found	Not Found	High	High	Not Found	High	Not Found	High	High	High	Not Found	Not Found
	FALSE	High	[R].DGWMAEHMLILR.[F]	1xOxidation [M]		4.07618e-05	0	2	2	172	A0A0M5KFJ3; X4QQN0	A0A0M5KFJ3 [254-265]; X4QQN0 [254-265]	0	1487.71	Not Found	High	High	Not Found	High	High	Not Found	High	Not Found	Not Found	High	High	Not Found	High	High	Not Found	High	High	High	Not Found	High	Not Found	High	Not Found	High	High	High	High	High	Not Found	High	High	High	Not Found	Not Found
	FALSE	High	[R].DGWMAEHMLILR.[F]			0.000354349	0	2	2	83	A0A0M5KFJ3; X4QQN0	A0A0M5KFJ3 [254-265]; X4QQN0 [254-265]	0	1471.72	Not Found	High	High	Not Found	High	High	Not Found	High	Not Found	Not Found	High	Not Found	Not Found	High	High	Not Found	High	High	High	High	High	High	High	Not Found	High	High	High	Not Found	High	Not Found	High	High	High	Not Found	High
	FALSE	High	[R].LTDEMVEAGVFTR.[L]	1xOxidation [M5]		1.82412e-05	0	2	2	25	A0A0M5KFJ3; X4QQN0	A0A0M5KFJ3 [52-64]; X4QQN0 [52-64]	0	1483.71	Not Found	Not Found	Not Found	Not Found	High	Not Found	Not Found	High	Not Found	Not Found	Not Found	High	Not Found	High	Not Found	Not Found	Not Found	High	Not Found	Not Found	Not Found	Not Found	Not Found	Not Found	Not Found	Not Found	High	Not Found	Not Found	Not Found	Not Found	Not Found	Not Found	Not Found	Not Found
	FALSE	High	[K].EEDAGPTNHWADPKEMK.[E]			0.000591767	0	2	2	2	A0A0M5KFJ3; X4QQN0	A0A0M5KFJ3 [97-113]; X4QQN0 [97-113]	1	1954.86	Not Found	Not Found	Not Found	Not Found	Not Found	Not Found	Not Found	Not Found	Not Found	Not Found	Not Found	Not Found	Not Found	Not Found	Not Found	Not Found	Not Found	Not Found	Not Found	Not Found	Not Found	Not Found	Not Found	Not Found	Not Found	Not Found	Not Found	Not Found	High	Not Found	Not Found	Not Found	Not Found	Not Found	Not Found
	FALSE	High	[R].MGTEALKLIGEGR.[V]			7.29657e-05	0	2	2	29	A0A0M5KFJ3; X4QQN0	A0A0M5KFJ3 [169-181]; X4QQN0 [169-181]	1	1374.74	Not Found	High	High	Not Found	Not Found	Not Found	Not Found	Not Found	Not Found	Not Found	High	Not Found	Not Found	High	Not Found	Not Found	High	High	Not Found	Not Found	High	Not Found	High	Not Found	Not Found	Not Found	High	Not Found	High	Not Found	Not Found	High	High	Not Found	High
	FALSE	High	[R].MGTEALKLIGEGR.[V]	1xOxidation [M1]		0.00108881	0	2	2	48	A0A0M5KFJ3; X4QQN0	A0A0M5KFJ3 [169-181]; X4QQN0 [169-181]	1	1390.74	Not Found	High	High	Not Found	High	Not Found	Not Found	High	Not Found	Not Found	High	Not Found	Not Found	High	High	Not Found	High	High	Not Found	Not Found	High	Not Found	High	Not Found	High	High	High	Not Found	High	Not Found	Not Found	High	High	Not Found	Not Found
	FALSE	High	[R].KDEEGHFMWPGFGENSR.[V]			3.34256e-07	0	2	2	133	A0A0M5KFJ3; X4QQN0	A0A0M5KFJ3 [515-531]; X4QQN0 [515-531]	1	2022.88	Not Found	High	High	Not Found	High	High	Not Found	High	Not Found	Not Found	High	Not Found	Not Found	High	High	Not Found	High	High	High	High	High	High	High	Not Found	High	High	High	Not Found	High	Not Found	High	High	High	Not Found	High
	FALSE	High	[R].KDEEGHFMWPGFGENSR.[V]	1xOxidation [M8]		1.21341e-06	0	2	2	180	A0A0M5KFJ3; X4QQN0	A0A0M5KFJ3 [515-531]; X4QQN0 [515-531]	1	2038.87	Not Found	High	High	Not Found	High	High	Not Found	High	High	Not Found	High	High	Not Found	High	High	Not Found	High	High	High	High	High	High	High	Not Found	High	High	High	Not Found	High	Not Found	High	High	High	Not Found	Not Found
	FALSE	High	[K].EMKETLIGAEGVFR.[G]			3.62308e-05	0	2	2	72	A0A0M5KFJ3; X4QQN0	A0A0M5KFJ3 [111-124]; X4QQN0 [111-124]	1	1579.81	Not Found	High	High	Not Found	High	High	Not Found	High	High	Not Found	High	High	Not Found	Not Found	Not Found	Not Found	Not Found	Not Found	Not Found	Not Found	Not Found	High	High	High	Not Found	Not Found	Not Found	Not Found	High	High	High	High	High	High	High
	FALSE	High	[K].EMKETLIGAEGVFR.[G]	1xOxidation [M2]		8.85944e-05	0	2	2	72	A0A0M5KFJ3; X4QQN0	A0A0M5KFJ3 [111-124]; X4QQN0 [111-124]	1	1595.81	Not Found	High	High	Not Found	High	High	Not Found	High	High	Not Found	High	High	Not Found	Not Found	Not Found	Not Found	Not Found	Not Found	Not Found	Not Found	Not Found	High	High	High	Not Found	Not Found	Not Found	High	High	High	High	High	High	High	High
	FALSE	High	[K].EEDAGPTNHWADPK.[E]			0.00066575	0	2	2	60	A0A0M5KFJ3; X4QQN0	A0A0M5KFJ3 [97-110]; X4QQN0 [97-110]	0	1566.68	Not Found	High	High	Not Found	High	Not Found	Not Found	High	High	Not Found	High	Not Found	Not Found	High	Not Found	Not Found	High	High	Not Found	High	High	Not Found	High	Not Found	Not Found	High	High	Not Found	High	High	Not Found	High	High	Not Found	High
	FALSE	High	[R].ATNVPLVAEQK.[D]			0.00156092	0	2	2	47	A0A0M5KFJ3; X4QQN0	A0A0M5KFJ3 [433-443]; X4QQN0 [433-443]	0	1169.65	Not Found	High	High	Not Found	High	Not Found	Not Found	High	High	High	High	High	Not Found	High	High	Not Found	High	High	High	Not Found	Not Found	High	High	Not Found	High	High	Not Found	Not Found	High	High	High	High	High	High	High
	FALSE	High	[R].LTDEMVEAGVFTR.[L]			6.10125e-06	0	2	2	17	A0A0M5KFJ3; X4QQN0	A0A0M5KFJ3 [52-64]; X4QQN0 [52-64]	0	1467.71	Not Found	Not Found	Not Found	Not Found	High	Not Found	Not Found	Not Found	Not Found	Not Found	Not Found	Not Found	Not Found	High	Not Found	Not Found	Not Found	High	Not Found	Not Found	Not Found	Not Found	Not Found	Not Found	Not Found	Not Found	High	Not Found	Not Found	Not Found	Not Found	Not Found	Not Found	Not Found	Not Found
	FALSE	High	[K].EEDAGPTNHWADPKEMK.[E]	1xOxidation [M16]		0.00456379	0.000191922	2	2	1	A0A0M5KFJ3; X4QQN0	A0A0M5KFJ3 [97-113]; X4QQN0 [97-113]	1	1970.85	Not Found	Not Found	Not Found	Not Found	Not Found	Not Found	Not Found	Not Found	Not Found	Not Found	Not Found	Not Found	Not Found	Not Found	Not Found	Not Found	Not Found	Not Found	Not Found	Not Found	Not Found	Not Found	Not Found	Not Found	Not Found	Not Found	Not Found	Not Found	Not Found	Not Found	Not Found	Not Found	Not Found	Not Found	Not Found
	FALSE	High	[R].RVAGEVDAIDGMTGNYPYK.[K]	1xOxidation [M12]		0.0040017	0.000191922	1	1	3	X4QQN0	X4QQN0 [539-557]	1	2071.98	Not Found	Not Found	Not Found	Not Found	Not Found	Not Found	Not Found	Not Found	Not Found	Not Found	Not Found	Not Found	Not Found	High	Not Found	Not Found	High	Not Found	Not Found	Not Found	Not Found	Not Found	Not Found	Not Found	Not Found	Not Found	Not Found	Not Found	Not Found	Not Found	Not Found	Not Found	Not Found	Not Found	Not Found
	FALSE	High	[R].VLDWVIR.[R]			0.00766452	0.000191922	2	2	79	A0A0M5KFJ3; X4QQN0	A0A0M5KFJ3 [532-538]; X4QQN0 [532-538]	0	900.53	Not Found	High	High	Not Found	High	High	Not Found	High	High	Not Found	High	High	Not Found	High	High	High	High	High	High	Not Found	High	High	High	Not Found	High	High	High	High	High	High	High	High	High	High	High
	FALSE	High	[R].FTNEETGK.[K]			0.00334284	0.000191922	1	1	12	X4QQN0	X4QQN0 [266-273]	0	925.426	Not Found	Not Found	Not Found	Not Found	Not Found	Not Found	Not Found	Not Found	Not Found	Not Found	Not Found	Not Found	High	High	High	High	High	High	Not Found	Not Found	Not Found	Not Found	Not Found	Not Found	Not Found	Not Found	Not Found	Not Found	Not Found	Not Found	Not Found	Not Found	Not Found	Not Found	Not Found
	FALSE	High	[R].LNPEKRPNSFLAR.[S]			0.0020449	0.000191922	2	2	47	A0A0M5KFJ3; X4QQN0	A0A0M5KFJ3 [65-77]; X4QQN0 [65-77]	1	1541.85	Not Found	High	High	Not Found	High	Not Found	Not Found	High	Not Found	Not Found	Not Found	High	Not Found	High	Not Found	Not Found	High	High	High	Not Found	High	High	Not Found	Not Found	High	High	High	Not Found	Not Found	Not Found	High	Not Found	Not Found	High	Not Found
	FALSE	High	[K].EEDAGPTNHWADPKEMKETLIGAEGVFR.[G]			0.00640426	0.000191922	2	2	1	A0A0M5KFJ3; X4QQN0	A0A0M5KFJ3 [97-124]; X4QQN0 [97-124]	2	3127.48	Not Found	Not Found	Not Found	Not Found	Not Found	Not Found	Not Found	Not Found	Not Found	Not Found	Not Found	Not Found	Not Found	Not Found	Not Found	Not Found	Not Found	Not Found	Not Found	Not Found	Not Found	Not Found	Not Found	Not Found	Not Found	Not Found	Not Found	Not Found	Not Found	Not Found	Not Found	Not Found	Not Found	Not Found	Not Found
	FALSE	High	[R].VFQVNWFR.[K]			0.00225304	0.000191922	2	2	22	A0A0M5KFJ3; X4QQN0	A0A0M5KFJ3 [507-514]; X4QQN0 [507-514]	0	1095.57	Not Found	Not Found	High	Not Found	High	Not Found	Not Found	Not Found	Not Found	Not Found	Not Found	Not Found	Not Found	High	Not Found	Not Found	Not Found	High	High	Not Found	Not Found	High	Not Found	Not Found	High	Not Found	Not Found	High	Not Found	Not Found	High	Not Found	High	High	Not Found
	FALSE	High	[R].SLPSDVARVESR.[T]			0.0112024	0.000363712	2	2	2	A0A0M5KFJ3; X4QQN0	A0A0M5KFJ3 [78-89]; X4QQN0 [78-89]	1	1315.7	Not Found	Not Found	High	Not Found	Not Found	Not Found	Not Found	Not Found	Not Found	Not Found	Not Found	Not Found	Not Found	High	Not Found	Not Found	Not Found	Not Found	Not Found	Not Found	Not Found	Not Found	Not Found	Not Found	Not Found	Not Found	Not Found	Not Found	Not Found	Not Found	Not Found	Not Found	Not Found	Not Found	Not Found
	FALSE	High	[K].EMKETLIGAEGVFRGAMR.[G]			0.0134924	0.000363712	2	2	13	A0A0M5KFJ3; X4QQN0	A0A0M5KFJ3 [111-128]; X4QQN0 [111-128]	2	1995.02	Not Found	High	Not Found	Not Found	Not Found	Not Found	Not Found	High	Not Found	Not Found	Not Found	Not Found	Not Found	Not Found	Not Found	Not Found	Not Found	Not Found	Not Found	Not Found	Not Found	Not Found	High	Not Found	Not Found	Not Found	Not Found	Not Found	High	Not Found	Not Found	Not Found	Not Found	Not Found	High
	FALSE	High	[K].RDGWMAEHMLILR.[F]	2xOxidation [M5; M9]		0.0106746	0.000363712	2	2	1	A0A0M5KFJ3; X4QQN0	A0A0M5KFJ3 [253-265]; X4QQN0 [253-265]	1	1659.81	Not Found	Not Found	Not Found	Not Found	Not Found	Not Found	Not Found	Not Found	Not Found	Not Found	Not Found	Not Found	Not Found	Not Found	Not Found	Not Found	Not Found	Not Found	Not Found	Not Found	Not Found	Not Found	Not Found	Not Found	Not Found	Not Found	High	Not Found	Not Found	Not Found	Not Found	Not Found	Not Found	Not Found	Not Found
	FALSE	High	[R].MGTEALK.[L]			0.0125946	0.000363712	2	2	55	A0A0M5KFJ3; X4QQN0	A0A0M5KFJ3 [169-175]; X4QQN0 [169-175]	0	749.386	High	High	High	High	High	High	High	High	High	High	High	Not Found	High	High	High	High	High	High	High	High	High	Not Found	High	High	High	High	High	High	High	High	High	High	High	High	High
	FALSE	High	[K].LPAEIAEQLEKFRER.[I]			0.0240186	0.000652126	2	2	1	A0A0M5KFJ3; X4QQN0	A0A0M5KFJ3 [602-616]; X4QQN0 [602-616]	2	1828.99	Not Found	Not Found	Not Found	Not Found	Not Found	Not Found	Not Found	Not Found	Not Found	Not Found	Not Found	Not Found	Not Found	High	Not Found	Not Found	Not Found	Not Found	Not Found	Not Found	Not Found	Not Found	Not Found	Not Found	Not Found	Not Found	Not Found	Not Found	Not Found	Not Found	Not Found	Not Found	Not Found	Not Found	Not Found
	FALSE	High	[K].ETLIGAEGVFRGAMRGR.[T]			0.031343	0.000779447	2	2	4	A0A0M5KFJ3; X4QQN0	A0A0M5KFJ3 [114-130]; X4QQN0 [114-130]	2	1819.96	Not Found	Not Found	Not Found	Not Found	Not Found	Not Found	Not Found	Not Found	Not Found	Not Found	Not Found	Not Found	Not Found	Not Found	Not Found	Not Found	Not Found	Not Found	Not Found	Not Found	Not Found	Not Found	Not Found	Not Found	Not Found	Not Found	Not Found	Not Found	High	Not Found	Not Found	Not Found	Not Found	Not Found	Not Found
	FALSE	High	[K].RPNSFLAR.[S]			0.0386888	0.000779447	2	2	12	A0A0M5KFJ3; X4QQN0	A0A0M5KFJ3 [70-77]; X4QQN0 [70-77]	0	960.537	Not Found	Not Found	High	Not Found	High	Not Found	Not Found	High	Not Found	Not Found	Not Found	High	Not Found	High	Not Found	Not Found	Not Found	Not Found	High	Not Found	Not Found	Not Found	Not Found	Not Found	High	Not Found	Not Found	Not Found	Not Found	Not Found	High	Not Found	Not Found	Not Found	Not Found
	FALSE	High	[R].IASTMAKR.[D]			0.0473845	0.00121764	2	2	9	A0A0M5KFJ3; X4QQN0	A0A0M5KFJ3 [246-253]; X4QQN0 [246-253]	1	877.492	Not Found	High	High	Not Found	Not Found	Not Found	Not Found	Not Found	Not Found	Not Found	Not Found	Not Found	Not Found	High	Not Found	Not Found	High	High	Not Found	Not Found	Not Found	Not Found	Not Found	Not Found	High	Not Found	Not Found	Not Found	Not Found	Not Found	Not Found	Not Found	Not Found	Not Found	Not Found
	FALSE	High	[R].VFQVNWFRK.[D]			0.0513698	0.00151838	2	2	10	A0A0M5KFJ3; X4QQN0	A0A0M5KFJ3 [507-515]; X4QQN0 [507-515]	1	1223.67	Not Found	High	High	Not Found	High	Not Found	Not Found	Not Found	Not Found	Not Found	Not Found	Not Found	Not Found	Not Found	Not Found	Not Found	Not Found	High	Not Found	Not Found	Not Found	Not Found	Not Found	Not Found	Not Found	Not Found	High	Not Found	Not Found	Not Found	Not Found	Not Found	Not Found	Not Found	Not Found
	FALSE	High	[R].MGTEALK.[L]	1xOxidation [M1]		0.0549361	0.00193967	2	2	37	A0A0M5KFJ3; X4QQN0	A0A0M5KFJ3 [169-175]; X4QQN0 [169-175]	0	765.381	Not Found	High	High	Not Found	High	High	Not Found	High	High	High	High	Not Found	Not Found	High	High	Not Found	High	High	Not Found	High	High	High	Not Found	Not Found	High	High	High	Not Found	High	High	High	High	High	Not Found	High
	FALSE	High	[K].ELGDKFPR.[V]			0.0736449	0.00217168	2	2	49	A0A0M5KFJ3; X4QQN0	A0A0M5KFJ3 [499-506]; X4QQN0 [499-506]	1	961.51	Not Found	High	High	High	High	High	High	High	High	Not Found	High	High	Not Found	High	Not Found	High	High	High	High	High	High	Not Found	High	High	Not Found	High	High	Not Found	High	Not Found	Not Found	High	High	Not Found	High
	FALSE	High	[K].EEDAGPTNHWADPKEMKETLIGAEGVFR.[G]	1xOxidation [M16]		0.0885423	0.00341154	2	2	1	A0A0M5KFJ3; X4QQN0	A0A0M5KFJ3 [97-124]; X4QQN0 [97-124]	2	3143.47	Not Found	Not Found	Not Found	Not Found	Not Found	Not Found	Not Found	Not Found	Not Found	Not Found	Not Found	Not Found	Not Found	Not Found	Not Found	Not Found	Not Found	Not Found	Not Found	Not Found	Not Found	Not Found	Not Found	Not Found	Not Found	Not Found	Not Found	Not Found	Not Found	Not Found	Not Found	Not Found	Not Found	Not Found	Not Found
	FALSE	High	[R].VLDWVIRR.[V]			0.0891235	0.0035473	2	2	11	A0A0M5KFJ3; X4QQN0	A0A0M5KFJ3 [532-539]; X4QQN0 [532-539]	1	1056.63	Not Found	High	High	Not Found	Not Found	Not Found	Not Found	Not Found	Not Found	Not Found	Not Found	Not Found	Not Found	High	Not Found	Not Found	Not Found	High	Not Found	Not Found	Not Found	High	Not Found	Not Found	Not Found	Not Found	High	Not Found	Not Found	Not Found	High	Not Found	Not Found	Not Found	Not Found
	FALSE	High	[K].ETLIGAEGVFRGAMR.[G]			0.176021	0.00788253	2	2	4	A0A0M5KFJ3; X4QQN0	A0A0M5KFJ3 [114-128]; X4QQN0 [114-128]	1	1606.84	Not Found	High	Not Found	Not Found	Not Found	Not Found	Not Found	High	Not Found	Not Found	Not Found	Not Found	Not Found	Not Found	Not Found	Not Found	Not Found	Not Found	Not Found	Not Found	High	Not Found	Not Found	Not Found	Not Found	Not Found	Not Found	Not Found	Not Found	Not Found	Not Found	Not Found	Not Found	Not Found	Not Found
	FALSE	High	[R].ERIAAARA.[-]			0.201188	0.00956906	2	2	2	A0A0M5KFJ3; X4QQN0	A0A0M5KFJ3 [615-622]; X4QQN0 [615-622]	2	857.495	Not Found	High	Not Found	Not Found	Not Found	Not Found	Not Found	Not Found	Not Found	Not Found	Not Found	Not Found	Not Found	Not Found	Not Found	Not Found	Not Found	Not Found	Not Found	Not Found	Not Found	Not Found	Not Found	Not Found	Not Found	Not Found	Not Found	Not Found	Not Found	Not Found	Not Found	Not Found	Not Found	Not Found	Not Found
FALSE	High	Master Protein	X4QW63	Glyceraldehyde-3-phosphate dehydrogenase OS=Trueperella pyogenes OX=1661 GN=gap PE=3 SV=1	0	668.725	88.024	57	3542	8	1	334	35.947	5.22	High	High	High	High	High	High	High	High	High	High	High	High	High	High	High	High	High	High	High	High	High	High	High	High	High	High	High	High	High	High	High	High	High	High	High
	Checked	Confidence	Annotated Sequence	Modifications	Modifications in Master Proteins	Qvality PEP	Qvality q-value	# Protein Groups	# Proteins	# PSMs	Master Protein Accessions	Positions in Master Proteins	# Missed Cleavages	Theo. MH+ [Da]	Found in Sample: [S1] F1: Sample, A, 1	Found in Sample: [S2] F2: Sample, A, 2	Found in Sample: [S3] F3: Sample, A, 3	Found in Sample: [S4] F4: Sample, B, 1	Found in Sample: [S5] F5: Sample, B, 2	Found in Sample: [S6] F6: Sample, B, 3	Found in Sample: [S7] F7: Sample, C, 1	Found in Sample: [S8] F8: Sample, C, 2	Found in Sample: [S9] F9: Sample, C, 3	Found in Sample: [S10] F10: Sample, D, 1	Found in Sample: [S11] F11: Sample, D, 2	Found in Sample: [S12] F12: Sample, D, 3	Found in Sample: [S13] F13: Sample, E, 1	Found in Sample: [S14] F14: Sample, E, 2	Found in Sample: [S15] F15: Sample, E, 3	Found in Sample: [S16] F16: Sample, F, 1	Found in Sample: [S17] F17: Sample, F, 2	Found in Sample: [S18] F18: Sample, F, 3	Found in Sample: [S19] F19: Sample, G, 1	Found in Sample: [S20] F20: Sample, G, 2	Found in Sample: [S21] F21: Sample, G, 3	Found in Sample: [S22] F22: Sample, H, 1	Found in Sample: [S23] F23: Sample, H, 2	Found in Sample: [S24] F24: Sample, H, 3	Found in Sample: [S25] F25: Sample, I, 1	Found in Sample: [S26] F26: Sample, I, 2	Found in Sample: [S27] F27: Sample, I, 3	Found in Sample: [S28] F28: Sample, L, 1	Found in Sample: [S29] F29: Sample, L, 2	Found in Sample: [S30] F30: Sample, L, 3	Found in Sample: [S31] F31: Sample, M, 1	Found in Sample: [S32] F32: Sample, M, 2	Found in Sample: [S33] F33: Sample, M, 3	Found in Sample: [S34] F34: Sample, N, 1	Found in Sample: [S35] F35: Sample, N, 2
	FALSE	High	[K].GILKYTEDPIVSK.[D]			5.41597e-05	0	2	3	27	X4QW63; M5FJJ2	X4QW63 [272-284]; M5FJJ2 [237-249]	1	1462.82	Not Found	Not Found	High	Not Found	Not Found	Not Found	Not Found	Not Found	High	Not Found	High	Not Found	Not Found	High	High	Not Found	High	High	High	Not Found	High	Not Found	High	Not Found	High	High	High	Not Found	High	Not Found	Not Found	High	Not Found	Not Found	Not Found
	FALSE	High	[R].AALAQGADIEIVAVNDLTDNKTLAHLLK.[Y]			7.10302e-11	0	1	1	96	X4QW63	X4QW63 [20-47]	1	2917.6	Not Found	High	High	Not Found	High	Not Found	Not Found	High	Not Found	Not Found	High	Not Found	Not Found	High	Not Found	Not Found	High	High	Not Found	High	High	Not Found	High	High	Not Found	High	High	Not Found	High	High	Not Found	High	High	Not Found	Not Found
	FALSE	High	[K].YDSILGTLDEDVTYTDEEIKLGDHTIK.[A]			5.28157e-07	0	2	3	136	X4QW63; M5FJJ2	X4QW63 [48-74]; M5FJJ2 [13-39]	1	3083.49	Not Found	High	High	Not Found	High	High	Not Found	High	High	Not Found	High	High	Not Found	High	High	Not Found	High	High	Not Found	High	High	Not Found	High	High	Not Found	High	High	Not Found	High	High	Not Found	High	High	Not Found	High
	FALSE	High	[K-].TLAHLLKYDSILGTLDEDVTYTDEEIK.[L]			2.77563e-08	0	2	3	29	X4QW63; M5FJJ2	X4QW63 [41-67]; M5FJJ2 [6-32]	1	3095.57	Not Found	High	High	Not Found	High	Not Found	Not Found	High	Not Found	Not Found	High	Not Found	Not Found	High	Not Found	Not Found	Not Found	High	Not Found	Not Found	High	Not Found	Not Found	Not Found	Not Found	High	High	Not Found	Not Found	Not Found	Not Found	High	Not Found	Not Found	Not Found
	FALSE	High	[K].AFAERDPANLPWGELGVDIVIESTGR.[F]			4.39143e-09	0	2	3	38	X4QW63; M5FJJ2	X4QW63 [75-100]; M5FJJ2 [40-65]	1	2812.43	Not Found	High	High	Not Found	High	Not Found	Not Found	High	High	Not Found	High	Not Found	Not Found	High	Not Found	Not Found	High	High	Not Found	High	High	Not Found	High	High	Not Found	High	High	Not Found	Not Found	Not Found	Not Found	High	Not Found	Not Found	Not Found
	FALSE	High	[K].YDSILGTLDEDVTYTDEEIK.[L]			7.59319e-09	0	2	3	59	X4QW63; M5FJJ2	X4QW63 [48-67]; M5FJJ2 [13-32]	0	2319.08	Not Found	High	High	Not Found	High	High	Not Found	High	High	Not Found	High	High	Not Found	High	Not Found	Not Found	High	High	High	High	High	High	High	High	Not Found	High	High	Not Found	High	High	High	High	High	Not Found	High
	FALSE	High	[K-].TLAHLLKYDSILGTLDEDVTYTDEEIKLGDHTIK.[A]			7.27446e-08	0	2	3	18	X4QW63; M5FJJ2	X4QW63 [41-74]; M5FJJ2 [6-39]	2	3859.99	Not Found	Not Found	High	Not Found	Not Found	Not Found	Not Found	High	Not Found	Not Found	Not Found	Not Found	Not Found	High	Not Found	Not Found	Not Found	High	Not Found	Not Found	High	Not Found	Not Found	Not Found	Not Found	High	High	Not Found	Not Found	Not Found	Not Found	Not Found	Not Found	Not Found	Not Found
	FALSE	High	[R].ARAAALSIIPTSTGAAKAVALVLPELK.[G]			0.00149738	0	2	3	6	X4QW63; M5FJJ2	X4QW63 [199-225]; M5FJJ2 [164-190]	2	2632.58	Not Found	Not Found	Not Found	Not Found	Not Found	Not Found	Not Found	Not Found	Not Found	Not Found	Not Found	Not Found	Not Found	Not Found	Not Found	Not Found	Not Found	Not Found	Not Found	Not Found	Not Found	Not Found	High	Not Found	Not Found	Not Found	High	Not Found	Not Found	Not Found	Not Found	Not Found	Not Found	Not Found	Not Found
	FALSE	High	[R].AAALSIIPTSTGAAKAVALVLPELK.[G]			9.31216e-06	0	2	3	9	X4QW63; M5FJJ2	X4QW63 [201-225]; M5FJJ2 [166-190]	1	2405.44	Not Found	Not Found	High	Not Found	Not Found	Not Found	Not Found	Not Found	Not Found	Not Found	Not Found	Not Found	Not Found	Not Found	Not Found	Not Found	Not Found	High	Not Found	Not Found	Not Found	Not Found	Not Found	Not Found	Not Found	Not Found	Not Found	Not Found	Not Found	Not Found	Not Found	Not Found	Not Found	Not Found	Not Found
	FALSE	High	[R].DPANLPWGELGVDIVIESTGR.[F]			7.99508e-06	0	2	3	5	X4QW63; M5FJJ2	X4QW63 [80-100]; M5FJJ2 [45-65]	0	2238.14	Not Found	Not Found	High	Not Found	Not Found	Not Found	Not Found	Not Found	Not Found	Not Found	Not Found	Not Found	Not Found	Not Found	Not Found	Not Found	Not Found	Not Found	Not Found	High	Not Found	Not Found	Not Found	High	Not Found	High	Not Found	Not Found	Not Found	Not Found	Not Found	Not Found	Not Found	Not Found	Not Found
	FALSE	High	[K].AAEGDLKGILKYTEDPIVSK.[D]			1.86728e-07	0	2	3	77	X4QW63; M5FJJ2	X4QW63 [265-284]; M5FJJ2 [230-249]	2	2147.16	Not Found	High	High	Not Found	High	Not Found	Not Found	High	High	Not Found	High	Not Found	Not Found	High	High	Not Found	High	High	High	Not Found	High	Not Found	High	Not Found	High	High	High	Not Found	High	High	Not Found	High	High	Not Found	Not Found
	FALSE	High	[R].EVTVEEINAAIK.[K]			1.6691e-06	0	2	3	82	X4QW63; M5FJJ2	X4QW63 [252-263]; M5FJJ2 [217-228]	0	1315.71	Not Found	High	High	Not Found	High	High	Not Found	High	High	Not Found	High	High	High	High	High	High	High	High	High	High	High	High	High	High	High	High	High	High	High	High	High	High	High	High	High
	FALSE	High	[K].YTEDPIVSKDIETDPHSSIFDAGLTK.[V]			1.18328e-08	0	2	3	291	X4QW63; M5FJJ2	X4QW63 [276-301]; M5FJJ2 [241-266]	1	2878.4	Not Found	High	High	Not Found	High	High	Not Found	High	High	Not Found	High	High	Not Found	High	High	High	High	High	High	High	High	High	High	High	High	High	High	High	High	High	High	High	High	High	High
	FALSE	High	[K].VLISAPAKNEDITIVMGVNDADYDAAK.[H]	1xOxidation [M16]		7.28387e-09	0	2	3	120	X4QW63; M5FJJ2	X4QW63 [118-144]; M5FJJ2 [83-109]	1	2849.42	Not Found	High	High	Not Found	High	High	Not Found	High	High	Not Found	High	High	Not Found	High	High	Not Found	High	High	Not Found	High	High	Not Found	High	High	Not Found	High	High	Not Found	High	High	Not Found	High	High	Not Found	Not Found
	FALSE	High	[K].VLISAPAKNEDITIVMGVNDADYDAAK.[H]			4.21254e-09	0	2	3	133	X4QW63; M5FJJ2	X4QW63 [118-144]; M5FJJ2 [83-109]	1	2833.43	Not Found	High	High	Not Found	High	High	Not Found	High	High	Not Found	High	High	Not Found	High	Not Found	Not Found	High	High	Not Found	High	High	Not Found	High	High	Not Found	High	High	High	Not Found	High	Not Found	High	High	High	Not Found
	FALSE	High	[R].AAALSIIPTSTGAAK.[A]			5.96788e-05	0	2	3	84	X4QW63; M5FJJ2	X4QW63 [201-215]; M5FJJ2 [166-180]	0	1371.78	Not Found	High	High	Not Found	High	High	High	High	High	Not Found	High	High	Not Found	High	High	Not Found	High	High	High	Not Found	High	High	High	High	High	High	High	High	High	High	High	High	High	High	Not Found
	FALSE	High	[K].KVLISAPAKNEDITIVMGVNDADYDAAK.[H]	1xOxidation [M17]		7.75274e-09	0	2	3	62	X4QW63; M5FJJ2	X4QW63 [117-144]; M5FJJ2 [82-109]	2	2977.52	Not Found	High	High	Not Found	High	Not Found	Not Found	High	Not Found	Not Found	High	High	Not Found	High	Not Found	Not Found	High	High	Not Found	High	High	Not Found	High	High	Not Found	High	High	Not Found	Not Found	High	Not Found	Not Found	High	Not Found	Not Found
	FALSE	High	[K].KVLISAPAKNEDITIVMGVNDADYDAAK.[H]			7.90543e-08	0	2	3	68	X4QW63; M5FJJ2	X4QW63 [117-144]; M5FJJ2 [82-109]	2	2961.52	Not Found	High	High	Not Found	High	Not Found	Not Found	High	High	Not Found	High	Not Found	Not Found	High	Not Found	Not Found	High	High	Not Found	High	High	Not Found	High	High	Not Found	High	High	Not Found	Not Found	High	Not Found	High	High	Not Found	Not Found
	FALSE	High	[R].AALAQGADIEIVAVNDLTDNK.[T]			2.04864e-09	0	1	1	234	X4QW63	X4QW63 [20-40]	0	2141.11	Not Found	High	High	Not Found	High	High	Not Found	High	High	Not Found	High	High	Not Found	High	High	Not Found	High	High	High	High	High	High	High	High	High	High	High	High	High	High	High	High	High	High	High
	FALSE	High	[K].GILKYTEDPIVSKDIETDPHSSIFDAGLTK.[V]			3.03736e-08	0	2	3	53	X4QW63; M5FJJ2	X4QW63 [272-301]; M5FJJ2 [237-266]	2	3289.68	Not Found	High	High	Not Found	High	Not Found	Not Found	High	Not Found	Not Found	High	Not Found	Not Found	High	High	Not Found	High	High	Not Found	Not Found	High	Not Found	High	Not Found	High	High	High	Not Found	High	Not Found	Not Found	High	Not Found	Not Found	Not Found
	FALSE	High	[K].DIETDPHSSIFDAGLTKVIGNQVK.[V]			2.1008e-07	0	2	2	25	X4QW63; M5FJJ2	X4QW63 [285-308]; M5FJJ2 [250-273]	1	2584.33	Not Found	High	High	Not Found	Not Found	Not Found	Not Found	High	High	Not Found	High	Not Found	Not Found	Not Found	Not Found	Not Found	High	High	High	Not Found	High	Not Found	Not Found	Not Found	High	Not Found	High	Not Found	Not Found	High	Not Found	Not Found	Not Found	Not Found	Not Found
	FALSE	High	[K].NEDITIVMGVNDADYDAAK.[H]	1xOxidation [M8]		6.5561e-08	0	2	3	46	X4QW63; M5FJJ2	X4QW63 [126-144]; M5FJJ2 [91-109]	0	2069.93	Not Found	Not Found	High	Not Found	High	Not Found	Not Found	High	Not Found	Not Found	High	High	Not Found	High	Not Found	Not Found	High	High	Not Found	High	High	Not Found	High	High	Not Found	High	High	Not Found	Not Found	High	Not Found	High	High	Not Found	Not Found
	FALSE	High	[K].NEDITIVMGVNDADYDAAK.[H]			9.46661e-08	0	2	3	54	X4QW63; M5FJJ2	X4QW63 [126-144]; M5FJJ2 [91-109]	0	2053.94	Not Found	High	High	Not Found	High	Not Found	Not Found	High	High	Not Found	High	High	Not Found	High	Not Found	Not Found	High	High	Not Found	High	High	Not Found	High	High	Not Found	High	High	Not Found	Not Found	High	Not Found	High	High	Not Found	Not Found
	FALSE	High	[K].VVSWYDNEWGYSNR.[L]			1.67853e-05	0	1	1	57	X4QW63	X4QW63 [309-322]	0	1774.78	Not Found	High	High	Not Found	High	High	Not Found	High	High	Not Found	High	High	Not Found	High	High	High	High	High	High	High	Not Found	High	High	Not Found	High	High	High	High	Not Found	High	High	High	Not Found	High	Not Found
	FALSE	High	[K].GLMTTVHAYTADQNLMDGPHKDLRR.[A]	2xOxidation [M3; M16]		0.000379778	0	2	3	15	X4QW63; M5FJJ2	X4QW63 [174-198]; M5FJJ2 [139-163]	2	2872.38	Not Found	Not Found	High	Not Found	Not Found	Not Found	Not Found	Not Found	Not Found	Not Found	Not Found	Not Found	Not Found	Not Found	Not Found	Not Found	Not Found	High	Not Found	Not Found	Not Found	Not Found	Not Found	Not Found	Not Found	Not Found	High	Not Found	Not Found	Not Found	Not Found	Not Found	Not Found	Not Found	Not Found
	FALSE	High	[K].GLMTTVHAYTADQNLMDGPHKDLRR.[A]			2.01262e-06	0	2	3	13	X4QW63; M5FJJ2	X4QW63 [174-198]; M5FJJ2 [139-163]	2	2840.39	Not Found	Not Found	High	Not Found	Not Found	Not Found	Not Found	Not Found	Not Found	Not Found	Not Found	Not Found	Not Found	Not Found	Not Found	Not Found	Not Found	High	Not Found	Not Found	Not Found	Not Found	Not Found	Not Found	Not Found	Not Found	High	Not Found	Not Found	Not Found	Not Found	Not Found	Not Found	Not Found	Not Found
	FALSE	High	[K].GLMTTVHAYTADQNLMDGPHKDLRR.[A]	1xOxidation [M]		2.36353e-07	0	2	3	20	X4QW63; M5FJJ2	X4QW63 [174-198]; M5FJJ2 [139-163]	2	2856.39	Not Found	Not Found	High	Not Found	Not Found	Not Found	Not Found	Not Found	Not Found	Not Found	Not Found	Not Found	Not Found	Not Found	Not Found	Not Found	Not Found	High	Not Found	Not Found	Not Found	Not Found	Not Found	Not Found	Not Found	Not Found	High	Not Found	Not Found	Not Found	Not Found	Not Found	Not Found	Not Found	Not Found
	FALSE	High	[K].YTEDPIVSKDIETDPHSSIFDAGLTKVIGNQVK.[V]			8.07154e-08	0	2	2	5	X4QW63; M5FJJ2	X4QW63 [276-308]; M5FJJ2 [241-273]	2	3616.84	Not Found	Not Found	Not Found	Not Found	Not Found	Not Found	Not Found	Not Found	Not Found	Not Found	Not Found	Not Found	Not Found	Not Found	Not Found	Not Found	Not Found	Not Found	Not Found	Not Found	High	Not Found	Not Found	Not Found	Not Found	Not Found	High	Not Found	Not Found	Not Found	Not Found	Not Found	Not Found	Not Found	Not Found
	FALSE	High	[K].GLMTTVHAYTADQNLMDGPHKDLR.[R]	2xOxidation [M3; M16]		9.84313e-06	0	2	3	19	X4QW63; M5FJJ2	X4QW63 [174-197]; M5FJJ2 [139-162]	1	2716.28	Not Found	Not Found	High	Not Found	High	Not Found	Not Found	Not Found	Not Found	Not Found	Not Found	High	Not Found	High	Not Found	Not Found	High	High	Not Found	Not Found	Not Found	Not Found	Not Found	Not Found	Not Found	High	High	Not Found	Not Found	Not Found	Not Found	Not Found	Not Found	Not Found	Not Found
	FALSE	High	[K].AFAERDPANLPWGELGVDIVIESTGRFTNAEDAK.[K]			0.000621179	0	2	3	2	X4QW63; M5FJJ2	X4QW63 [75-108]; M5FJJ2 [40-73]	2	3688.82	Not Found	Not Found	Not Found	Not Found	Not Found	Not Found	Not Found	Not Found	Not Found	Not Found	Not Found	Not Found	Not Found	Not Found	Not Found	Not Found	Not Found	Not Found	Not Found	Not Found	High	Not Found	Not Found	Not Found	Not Found	Not Found	High	Not Found	Not Found	Not Found	Not Found	Not Found	Not Found	Not Found	Not Found
	FALSE	High	[K].GLMTTVHAYTADQNLMDGPHKDLR.[R]	1xOxidation [M]		5.3553e-07	0	2	3	22	X4QW63; M5FJJ2	X4QW63 [174-197]; M5FJJ2 [139-162]	1	2700.29	Not Found	Not Found	High	Not Found	High	Not Found	Not Found	Not Found	Not Found	Not Found	Not Found	Not Found	Not Found	High	Not Found	Not Found	Not Found	High	Not Found	Not Found	Not Found	Not Found	Not Found	Not Found	Not Found	Not Found	High	Not Found	Not Found	Not Found	Not Found	Not Found	Not Found	Not Found	Not Found
	FALSE	High	[K].GLMTTVHAYTADQNLMDGPHKDLR.[R]			2.14772e-08	0	2	3	13	X4QW63; M5FJJ2	X4QW63 [174-197]; M5FJJ2 [139-162]	1	2684.29	Not Found	High	High	Not Found	High	Not Found	Not Found	Not Found	Not Found	Not Found	Not Found	Not Found	Not Found	Not Found	Not Found	Not Found	Not Found	High	Not Found	Not Found	Not Found	Not Found	Not Found	Not Found	Not Found	Not Found	High	Not Found	Not Found	Not Found	Not Found	Not Found	Not Found	Not Found	Not Found
	FALSE	High	[K].KAAEGDLKGILK.[Y]			5.52977e-05	0	2	3	74	X4QW63; M5FJJ2	X4QW63 [264-275]; M5FJJ2 [229-240]	2	1242.74	Not Found	High	High	Not Found	High	High	Not Found	High	High	Not Found	High	Not Found	Not Found	High	High	Not Found	High	High	High	High	High	High	High	Not Found	High	High	High	High	High	Not Found	High	High	Not Found	Not Found	Not Found
	FALSE	High	[K].HIEAGAKK.[V]			0.000928432	0	2	3	24	X4QW63; M5FJJ2	X4QW63 [110-117]; M5FJJ2 [75-82]	1	853.489	Not Found	High	High	Not Found	Not Found	Not Found	High	High	Not Found	Not Found	High	Not Found	Not Found	High	Not Found	Not Found	High	Not Found	Not Found	High	High	Not Found	High	High	High	High	High	Not Found	High	Not Found	Not Found	High	Not Found	Not Found	Not Found
	FALSE	High	[R].FTNAEDAKKHIEAGAK.[K]			1.25457e-05	0	2	3	50	X4QW63; M5FJJ2	X4QW63 [101-116]; M5FJJ2 [66-81]	2	1729.89	Not Found	High	High	Not Found	High	Not Found	Not Found	High	High	Not Found	High	Not Found	Not Found	High	High	Not Found	High	High	High	Not Found	High	Not Found	High	Not Found	High	High	High	Not Found	High	Not Found	Not Found	High	Not Found	Not Found	Not Found
	FALSE	High	[K].GLMTTVHAYTADQNLMDGPHK.[D]	1xOxidation [M]		3.69921e-05	0	2	3	3	X4QW63; M5FJJ2	X4QW63 [174-194]; M5FJJ2 [139-159]	0	2316.07	Not Found	Not Found	Not Found	Not Found	Not Found	Not Found	Not Found	Not Found	Not Found	Not Found	Not Found	Not Found	Not Found	Not Found	Not Found	Not Found	Not Found	Not Found	Not Found	Not Found	Not Found	Not Found	Not Found	Not Found	Not Found	Not Found	High	Not Found	Not Found	Not Found	Not Found	Not Found	Not Found	Not Found	Not Found
	FALSE	High	[K].GLMTTVHAYTADQNLMDGPHK.[D]	2xOxidation [M3; M16]		0.000144922	0	2	3	4	X4QW63; M5FJJ2	X4QW63 [174-194]; M5FJJ2 [139-159]	0	2332.07	Not Found	Not Found	High	Not Found	High	Not Found	Not Found	Not Found	Not Found	Not Found	Not Found	Not Found	Not Found	Not Found	Not Found	Not Found	High	Not Found	Not Found	Not Found	Not Found	Not Found	Not Found	Not Found	Not Found	Not Found	High	Not Found	Not Found	Not Found	Not Found	Not Found	Not Found	Not Found	Not Found
	FALSE	High	[R].FTNAEDAKK.[H]			0.000518763	0	2	3	57	X4QW63; M5FJJ2	X4QW63 [101-109]; M5FJJ2 [66-74]	1	1023.51	Not Found	High	High	Not Found	High	High	High	High	High	High	High	High	Not Found	High	High	Not Found	High	High	High	High	High	Not Found	High	Not Found	High	High	High	High	High	Not Found	High	High	High	High	Not Found
	FALSE	High	[R].ARAAALSIIPTSTGAAK.[A]			1.02744e-06	0	2	3	32	X4QW63; M5FJJ2	X4QW63 [199-215]; M5FJJ2 [164-180]	1	1598.92	Not Found	High	High	Not Found	High	Not Found	Not Found	High	Not Found	Not Found	Not Found	Not Found	Not Found	High	High	Not Found	Not Found	High	High	Not Found	High	Not Found	Not Found	Not Found	High	Not Found	High	Not Found	Not Found	Not Found	Not Found	High	Not Found	Not Found	Not Found
	FALSE	High	[R].EVTVEEINAAIKK.[A]			8.15235e-05	0	2	3	190	X4QW63; M5FJJ2	X4QW63 [252-264]; M5FJJ2 [217-229]	1	1443.81	Not Found	High	High	Not Found	High	High	Not Found	High	High	Not Found	High	High	High	High	High	High	High	High	High	High	High	High	High	High	High	High	High	High	High	High	High	High	High	High	High
	FALSE	High	[K].VLNDEFGIVKGLMTTVHAYTADQNLMDGPHK.[D]			0.000148996	0	2	3	2	X4QW63; M5FJJ2	X4QW63 [164-194]; M5FJJ2 [129-159]	1	3414.68	Not Found	Not Found	Not Found	Not Found	Not Found	Not Found	Not Found	Not Found	Not Found	Not Found	Not Found	Not Found	Not Found	Not Found	Not Found	Not Found	Not Found	Not Found	Not Found	Not Found	Not Found	Not Found	Not Found	Not Found	Not Found	Not Found	Not Found	Not Found	Not Found	Not Found	Not Found	Not Found	Not Found	Not Found	Not Found
	FALSE	High	[K].DIETDPHSSIFDAGLTK.[V]			2.60103e-06	0	2	3	200	X4QW63; M5FJJ2	X4QW63 [285-301]; M5FJJ2 [250-266]	0	1845.89	Not Found	High	High	Not Found	High	High	Not Found	High	High	Not Found	High	High	High	High	High	High	High	High	High	High	High	High	High	High	High	High	High	High	High	High	High	High	High	High	High
	FALSE	High	[K].VGINGFGR.[I]			0.00745566	0.000191922	1	1	64	X4QW63	X4QW63 [5-12]	0	819.447	High	High	High	High	High	High	High	High	High	High	High	Not Found	High	High	High	High	High	High	High	Not Found	High	High	High	High	High	High	High	High	High	High	High	High	High	High	High
	FALSE	High	[K].YTEDPIVSK.[D]			0.00348455	0.000191922	2	3	58	X4QW63; M5FJJ2	X4QW63 [276-284]; M5FJJ2 [241-249]	0	1051.53	High	High	High	High	High	High	High	High	High	High	High	High	High	High	High	High	High	High	High	High	High	Not Found	High	High	High	High	High	High	High	High	High	Not Found	High	Not Found	High
	FALSE	High	[K].AVALVLPELK.[G]			0.00394671	0.000191922	2	3	68	X4QW63; M5FJJ2	X4QW63 [216-225]; M5FJJ2 [181-190]	0	1052.67	Not Found	High	High	Not Found	High	High	Not Found	High	High	Not Found	High	High	Not Found	High	High	High	High	High	High	High	Not Found	High	High	High	High	High	High	High	Not Found	High	High	Not Found	High	High	Not Found
	FALSE	High	[K].KVLISAPAK.[N]			0.0040017	0.000191922	2	3	25	X4QW63; M5FJJ2	X4QW63 [117-125]; M5FJJ2 [82-90]	1	926.603	Not Found	High	High	Not Found	Not Found	Not Found	High	High	High	Not Found	High	Not Found	Not Found	Not Found	High	Not Found	High	High	High	Not Found	High	Not Found	Not Found	Not Found	High	High	High	Not Found	Not Found	High	Not Found	Not Found	High	Not Found	Not Found
	FALSE	High	[K].GKFDGYALR.[V]			0.00408562	0.000191922	2	3	38	X4QW63; M5FJJ2	X4QW63 [226-234]; M5FJJ2 [191-199]	1	1026.54	Not Found	High	High	Not Found	High	High	High	High	High	Not Found	High	Not Found	Not Found	High	High	Not Found	High	High	High	Not Found	High	High	Not Found	Not Found	High	High	High	High	Not Found	High	High	High	High	High	Not Found
	FALSE	High	[R].LVDLAVLVGK.[S]			0.00267874	0.000191922	1	1	154	X4QW63	X4QW63 [323-332]	0	1026.66	Not Found	High	High	Not Found	High	High	Not Found	High	High	Not Found	High	High	High	High	High	High	High	High	High	High	High	High	High	High	High	High	High	High	High	High	High	High	High	High	High
	FALSE	High	[R].FTNAEDAK.[K]			0.00186886	0.000191922	2	3	56	X4QW63; M5FJJ2	X4QW63 [101-108]; M5FJJ2 [66-73]	0	895.416	High	High	High	High	High	High	High	High	High	High	High	High	Not Found	High	High	High	High	High	High	High	High	High	High	High	High	High	High	Not Found	High	High	High	High	High	High	High
	FALSE	High	[K].LGDHTIK.[A]			0.00936339	0.000191922	2	3	50	X4QW63; M5FJJ2	X4QW63 [68-74]; M5FJJ2 [33-39]	0	783.436	High	High	High	Not Found	High	High	High	High	High	High	High	High	High	Not Found	High	High	High	High	High	High	High	High	High	High	High	High	High	Not Found	High	High	High	High	High	High	High
	FALSE	High	[K].VLNDEFGIVKGLMTTVHAYTADQNLMDGPHKDLR.[R]			0.00428834	0.000191922	2	3	2	X4QW63; M5FJJ2	X4QW63 [164-197]; M5FJJ2 [129-162]	2	3798.89	Not Found	Not Found	Not Found	Not Found	Not Found	Not Found	Not Found	Not Found	Not Found	Not Found	Not Found	Not Found	Not Found	Not Found	Not Found	Not Found	Not Found	Not Found	Not Found	Not Found	Not Found	Not Found	Not Found	Not Found	Not Found	Not Found	Not Found	Not Found	Not Found	Not Found	Not Found	Not Found	Not Found	Not Found	Not Found
	FALSE	High	[K].VLNDEFGIVKGLMTTVHAYTADQNLMDGPHKDLR.[R]	1xOxidation [M]		0.00164984	0.000191922	2	3	3	X4QW63; M5FJJ2	X4QW63 [164-197]; M5FJJ2 [129-162]	2	3814.89	Not Found	Not Found	Not Found	Not Found	Not Found	Not Found	Not Found	Not Found	Not Found	Not Found	Not Found	Not Found	Not Found	Not Found	Not Found	Not Found	Not Found	Not Found	Not Found	Not Found	Not Found	Not Found	Not Found	Not Found	Not Found	Not Found	Not Found	Not Found	Not Found	Not Found	Not Found	Not Found	Not Found	Not Found	Not Found
	FALSE	High	[R].AAALSIIPTSTGAAKAVALVLPELKGK.[F]			0.00936339	0.000191922	2	3	1	X4QW63; M5FJJ2	X4QW63 [201-227]; M5FJJ2 [166-192]	2	2590.55	Not Found	Not Found	Not Found	Not Found	Not Found	Not Found	Not Found	Not Found	Not Found	Not Found	Not Found	Not Found	Not Found	Not Found	Not Found	Not Found	Not Found	Not Found	Not Found	Not Found	Not Found	Not Found	Not Found	Not Found	Not Found	Not Found	Not Found	Not Found	Not Found	Not Found	Not Found	Not Found	Not Found	Not Found	Not Found
	FALSE	High	[K].AVALVLPELKGK.[F]			0.0061441	0.000191922	2	3	21	X4QW63; M5FJJ2	X4QW63 [216-227]; M5FJJ2 [181-192]	1	1237.79	Not Found	High	High	Not Found	Not Found	Not Found	Not Found	High	High	Not Found	Not Found	Not Found	Not Found	High	High	Not Found	High	High	High	Not Found	Not Found	Not Found	Not Found	Not Found	Not Found	Not Found	High	Not Found	Not Found	Not Found	Not Found	Not Found	Not Found	Not Found	Not Found
	FALSE	High	[R].EVTVEEINAAIKKAAEGDLK.[G]			0.0119192	0.000363712	2	3	18	X4QW63; M5FJJ2	X4QW63 [252-271]; M5FJJ2 [217-236]	2	2128.15	Not Found	High	High	Not Found	Not Found	Not Found	Not Found	Not Found	Not Found	Not Found	Not Found	Not Found	Not Found	High	Not Found	Not Found	High	High	Not Found	Not Found	High	Not Found	Not Found	Not Found	Not Found	High	High	Not Found	High	Not Found	Not Found	Not Found	Not Found	Not Found	Not Found
	FALSE	High	[K].VLNDEFGIVK.[G]			0.0111254	0.000363712	2	3	232	X4QW63; M5FJJ2	X4QW63 [164-173]; M5FJJ2 [129-138]	0	1133.62	Not Found	High	High	Not Found	High	High	High	High	High	High	High	High	High	High	High	High	High	High	High	High	High	High	High	High	High	High	High	High	High	High	High	High	High	High	High
	FALSE	High	[R].LVDLAVLVGKSL.[-]			0.0125081	0.000363712	1	1	3	X4QW63	X4QW63 [323-334]	1	1226.77	Not Found	Not Found	High	Not Found	Not Found	Not Found	Not Found	High	Not Found	Not Found	Not Found	Not Found	Not Found	Not Found	Not Found	Not Found	Not Found	Not Found	Not Found	Not Found	Not Found	Not Found	Not Found	Not Found	Not Found	Not Found	Not Found	Not Found	Not Found	Not Found	Not Found	Not Found	Not Found	Not Found	Not Found
	FALSE	High	[K].FDGYALR.[V]			0.0183851	0.000519803	2	3	56	X4QW63; M5FJJ2	X4QW63 [228-234]; M5FJJ2 [193-199]	0	841.42	Not Found	High	High	Not Found	High	High	Not Found	High	High	Not Found	High	High	Not Found	High	High	Not Found	High	High	High	High	High	High	High	Not Found	High	High	High	High	High	High	High	High	High	High	High
	FALSE	High	[K].KHIEAGAKK.[V]			0.0164714	0.000519803	2	3	6	X4QW63; M5FJJ2	X4QW63 [109-117]; M5FJJ2 [74-82]	2	981.584	Not Found	Not Found	Not Found	Not Found	Not Found	Not Found	Not Found	High	Not Found	Not Found	Not Found	Not Found	Not Found	Not Found	Not Found	Not Found	Not Found	Not Found	Not Found	Not Found	Not Found	Not Found	Not Found	Not Found	High	Not Found	High	Not Found	Not Found	Not Found	Not Found	Not Found	Not Found	Not Found	Not Found
	FALSE	High	[K-].TLAHLLK.[Y]			0.0271623	0.000652126	2	3	15	X4QW63; M5FJJ2	X4QW63 [41-47]; M5FJJ2 [6-12]	0	795.509	Not Found	Not Found	Not Found	Not Found	Not Found	Not Found	Not Found	High	Not Found	Not Found	Not Found	Not Found	Not Found	High	Not Found	Not Found	Not Found	High	Not Found	Not Found	Not Found	High	High	Not Found	Not Found	High	High	Not Found	Not Found	Not Found	Not Found	Not Found	Not Found	High	Not Found
	FALSE	High	[K].VLNDEFGIVKGLMTTVHAYTADQNLMDGPHKDLR.[R]	2xOxidation [M13; M26]		0.0389518	0.000779447	2	3	4	X4QW63; M5FJJ2	X4QW63 [164-197]; M5FJJ2 [129-162]	2	3830.88	Not Found	Not Found	Not Found	Not Found	Not Found	Not Found	Not Found	Not Found	Not Found	Not Found	Not Found	Not Found	Not Found	Not Found	Not Found	Not Found	Not Found	Not Found	Not Found	Not Found	Not Found	Not Found	Not Found	Not Found	Not Found	Not Found	High	Not Found	Not Found	Not Found	Not Found	Not Found	Not Found	Not Found	Not Found
	FALSE	High	[K].AAEGDLKGILK.[Y]			0.0513698	0.00151838	2	3	41	X4QW63; M5FJJ2	X4QW63 [265-275]; M5FJJ2 [230-240]	1	1114.65	Not Found	High	High	Not Found	Not Found	High	High	High	High	Not Found	High	Not Found	Not Found	High	Not Found	Not Found	High	Not Found	High	High	Not Found	High	High	Not Found	High	High	High	Not Found	High	Not Found	High	High	High	High	Not Found
	FALSE	High	[K].KAAEGDLK.[G]			0.0568074	0.00193967	2	3	9	X4QW63; M5FJJ2	X4QW63 [264-271]; M5FJJ2 [229-236]	1	831.457	Not Found	Not Found	Not Found	Not Found	Not Found	Not Found	Not Found	High	High	Not Found	High	Not Found	Not Found	High	Not Found	Not Found	Not Found	Not Found	Not Found	High	High	Not Found	Not Found	Not Found	Not Found	High	Not Found	Not Found	Not Found	Not Found	Not Found	Not Found	Not Found	Not Found	Not Found
	FALSE	High	[K].VLISAPAK.[N]			0.0721972	0.00217168	2	3	33	X4QW63; M5FJJ2	X4QW63 [118-125]; M5FJJ2 [83-90]	0	798.508	Not Found	High	High	Not Found	High	High	High	High	High	Not Found	High	High	High	High	High	Not Found	High	High	Not Found	High	Not Found	Not Found	High	Not Found	Not Found	High	High	Not Found	Not Found	High	Not Found	Not Found	High	Not Found	High
	FALSE	High	[K].VIGNQVK.[V]			0.112574	0.00399102	2	2	23	X4QW63; M5FJJ2	X4QW63 [302-308]; M5FJJ2 [267-273]	0	757.457	Not Found	Not Found	High	Not Found	Not Found	High	High	High	Not Found	Not Found	Not Found	Not Found	Not Found	High	Not Found	Not Found	High	High	High	High	High	Not Found	High	Not Found	High	High	High	Not Found	Not Found	High	Not Found	Not Found	Not Found	High	Not Found
	FALSE	High	[K].VIGNQVKVVSWYDNEWGYSNR.[L]			0.157492	0.00693451	1	1	1	X4QW63	X4QW63 [302-322]	1	2513.22	Not Found	Not Found	Not Found	Not Found	Not Found	Not Found	Not Found	Not Found	Not Found	Not Found	Not Found	Not Found	Not Found	Not Found	Not Found	Not Found	Not Found	High	Not Found	Not Found	Not Found	Not Found	Not Found	Not Found	Not Found	Not Found	Not Found	Not Found	Not Found	Not Found	Not Found	Not Found	Not Found	Not Found	Not Found
	FALSE	High	[R].IGRNFTR.[A]			0.181492	0.00812049	1	1	7	X4QW63	X4QW63 [13-19]	1	863.485	Not Found	Not Found	High	Not Found	Not Found	Not Found	High	Not Found	Not Found	Not Found	Not Found	Not Found	Not Found	Not Found	Not Found	Not Found	Not Found	High	High	Not Found	Not Found	Not Found	Not Found	Not Found	Not Found	Not Found	High	Not Found	Not Found	Not Found	Not Found	Not Found	Not Found	Not Found	Not Found
FALSE	High	Master Protein	M5FJJ2	Glyceraldehyde-3-phosphate dehydrogenase (Fragment) OS=Trueperella pyogenes OX=1661 GN=gap PE=3 SV=1	0	595.585	85.0909	50	2929	1	1	275	29.512	5.16	Not Found	Not Found	Not Found	Not Found	Not Found	Not Found	High	Not Found	Not Found	Not Found	Not Found	Not Found	Not Found	Not Found	Not Found	Not Found	Not Found	Not Found	High	Not Found	Not Found	Not Found	Not Found	Not Found	Not Found	Not Found	Not Found	Not Found	Not Found	Not Found	High	Not Found	Not Found	Not Found	Not Found
	Checked	Confidence	Annotated Sequence	Modifications	Modifications in Master Proteins	Qvality PEP	Qvality q-value	# Protein Groups	# Proteins	# PSMs	Master Protein Accessions	Positions in Master Proteins	# Missed Cleavages	Theo. MH+ [Da]	Found in Sample: [S1] F1: Sample, A, 1	Found in Sample: [S2] F2: Sample, A, 2	Found in Sample: [S3] F3: Sample, A, 3	Found in Sample: [S4] F4: Sample, B, 1	Found in Sample: [S5] F5: Sample, B, 2	Found in Sample: [S6] F6: Sample, B, 3	Found in Sample: [S7] F7: Sample, C, 1	Found in Sample: [S8] F8: Sample, C, 2	Found in Sample: [S9] F9: Sample, C, 3	Found in Sample: [S10] F10: Sample, D, 1	Found in Sample: [S11] F11: Sample, D, 2	Found in Sample: [S12] F12: Sample, D, 3	Found in Sample: [S13] F13: Sample, E, 1	Found in Sample: [S14] F14: Sample, E, 2	Found in Sample: [S15] F15: Sample, E, 3	Found in Sample: [S16] F16: Sample, F, 1	Found in Sample: [S17] F17: Sample, F, 2	Found in Sample: [S18] F18: Sample, F, 3	Found in Sample: [S19] F19: Sample, G, 1	Found in Sample: [S20] F20: Sample, G, 2	Found in Sample: [S21] F21: Sample, G, 3	Found in Sample: [S22] F22: Sample, H, 1	Found in Sample: [S23] F23: Sample, H, 2	Found in Sample: [S24] F24: Sample, H, 3	Found in Sample: [S25] F25: Sample, I, 1	Found in Sample: [S26] F26: Sample, I, 2	Found in Sample: [S27] F27: Sample, I, 3	Found in Sample: [S28] F28: Sample, L, 1	Found in Sample: [S29] F29: Sample, L, 2	Found in Sample: [S30] F30: Sample, L, 3	Found in Sample: [S31] F31: Sample, M, 1	Found in Sample: [S32] F32: Sample, M, 2	Found in Sample: [S33] F33: Sample, M, 3	Found in Sample: [S34] F34: Sample, N, 1	Found in Sample: [S35] F35: Sample, N, 2
	FALSE	High	[K].GILKYTEDPIVSK.[D]			5.41597e-05	0	2	3	27	X4QW63; M5FJJ2	X4QW63 [272-284]; M5FJJ2 [237-249]	1	1462.82	Not Found	Not Found	High	Not Found	Not Found	Not Found	Not Found	Not Found	High	Not Found	High	Not Found	Not Found	High	High	Not Found	High	High	High	Not Found	High	Not Found	High	Not Found	High	High	High	Not Found	High	Not Found	Not Found	High	Not Found	Not Found	Not Found
	FALSE	High	[K].YDSILGTLDEDVTYTDEEIKLGDHTIK.[A]			5.28157e-07	0	2	3	136	X4QW63; M5FJJ2	X4QW63 [48-74]; M5FJJ2 [13-39]	1	3083.49	Not Found	High	High	Not Found	High	High	Not Found	High	High	Not Found	High	High	Not Found	High	High	Not Found	High	High	Not Found	High	High	Not Found	High	High	Not Found	High	High	Not Found	High	High	Not Found	High	High	Not Found	High
	FALSE	High	[K-].TLAHLLKYDSILGTLDEDVTYTDEEIK.[L]			2.77563e-08	0	2	3	29	X4QW63; M5FJJ2	X4QW63 [41-67]; M5FJJ2 [6-32]	1	3095.57	Not Found	High	High	Not Found	High	Not Found	Not Found	High	Not Found	Not Found	High	Not Found	Not Found	High	Not Found	Not Found	Not Found	High	Not Found	Not Found	High	Not Found	Not Found	Not Found	Not Found	High	High	Not Found	Not Found	Not Found	Not Found	High	Not Found	Not Found	Not Found
	FALSE	High	[K].AFAERDPANLPWGELGVDIVIESTGR.[F]			4.39143e-09	0	2	3	38	X4QW63; M5FJJ2	X4QW63 [75-100]; M5FJJ2 [40-65]	1	2812.43	Not Found	High	High	Not Found	High	Not Found	Not Found	High	High	Not Found	High	Not Found	Not Found	High	Not Found	Not Found	High	High	Not Found	High	High	Not Found	High	High	Not Found	High	High	Not Found	Not Found	Not Found	Not Found	High	Not Found	Not Found	Not Found
	FALSE	High	[K].YDSILGTLDEDVTYTDEEIK.[L]			7.59319e-09	0	2	3	59	X4QW63; M5FJJ2	X4QW63 [48-67]; M5FJJ2 [13-32]	0	2319.08	Not Found	High	High	Not Found	High	High	Not Found	High	High	Not Found	High	High	Not Found	High	Not Found	Not Found	High	High	High	High	High	High	High	High	Not Found	High	High	Not Found	High	High	High	High	High	Not Found	High
	FALSE	High	[K-].TLAHLLKYDSILGTLDEDVTYTDEEIKLGDHTIK.[A]			7.27446e-08	0	2	3	18	X4QW63; M5FJJ2	X4QW63 [41-74]; M5FJJ2 [6-39]	2	3859.99	Not Found	Not Found	High	Not Found	Not Found	Not Found	Not Found	High	Not Found	Not Found	Not Found	Not Found	Not Found	High	Not Found	Not Found	Not Found	High	Not Found	Not Found	High	Not Found	Not Found	Not Found	Not Found	High	High	Not Found	Not Found	Not Found	Not Found	Not Found	Not Found	Not Found	Not Found
	FALSE	High	[R].ARAAALSIIPTSTGAAKAVALVLPELK.[G]			0.00149738	0	2	3	6	X4QW63; M5FJJ2	X4QW63 [199-225]; M5FJJ2 [164-190]	2	2632.58	Not Found	Not Found	Not Found	Not Found	Not Found	Not Found	Not Found	Not Found	Not Found	Not Found	Not Found	Not Found	Not Found	Not Found	Not Found	Not Found	Not Found	Not Found	Not Found	Not Found	Not Found	Not Found	High	Not Found	Not Found	Not Found	High	Not Found	Not Found	Not Found	Not Found	Not Found	Not Found	Not Found	Not Found
	FALSE	High	[R].AAALSIIPTSTGAAKAVALVLPELK.[G]			9.31216e-06	0	2	3	9	X4QW63; M5FJJ2	X4QW63 [201-225]; M5FJJ2 [166-190]	1	2405.44	Not Found	Not Found	High	Not Found	Not Found	Not Found	Not Found	Not Found	Not Found	Not Found	Not Found	Not Found	Not Found	Not Found	Not Found	Not Found	Not Found	High	Not Found	Not Found	Not Found	Not Found	Not Found	Not Found	Not Found	Not Found	Not Found	Not Found	Not Found	Not Found	Not Found	Not Found	Not Found	Not Found	Not Found
	FALSE	High	[R].DPANLPWGELGVDIVIESTGR.[F]			7.99508e-06	0	2	3	5	X4QW63; M5FJJ2	X4QW63 [80-100]; M5FJJ2 [45-65]	0	2238.14	Not Found	Not Found	High	Not Found	Not Found	Not Found	Not Found	Not Found	Not Found	Not Found	Not Found	Not Found	Not Found	Not Found	Not Found	Not Found	Not Found	Not Found	Not Found	High	Not Found	Not Found	Not Found	High	Not Found	High	Not Found	Not Found	Not Found	Not Found	Not Found	Not Found	Not Found	Not Found	Not Found
	FALSE	High	[K].AAEGDLKGILKYTEDPIVSK.[D]			1.86728e-07	0	2	3	77	X4QW63; M5FJJ2	X4QW63 [265-284]; M5FJJ2 [230-249]	2	2147.16	Not Found	High	High	Not Found	High	Not Found	Not Found	High	High	Not Found	High	Not Found	Not Found	High	High	Not Found	High	High	High	Not Found	High	Not Found	High	Not Found	High	High	High	Not Found	High	High	Not Found	High	High	Not Found	Not Found
	FALSE	High	[R].EVTVEEINAAIK.[K]			1.6691e-06	0	2	3	82	X4QW63; M5FJJ2	X4QW63 [252-263]; M5FJJ2 [217-228]	0	1315.71	Not Found	High	High	Not Found	High	High	Not Found	High	High	Not Found	High	High	High	High	High	High	High	High	High	High	High	High	High	High	High	High	High	High	High	High	High	High	High	High	High
	FALSE	High	[K].YTEDPIVSKDIETDPHSSIFDAGLTK.[V]			1.18328e-08	0	2	3	291	X4QW63; M5FJJ2	X4QW63 [276-301]; M5FJJ2 [241-266]	1	2878.4	Not Found	High	High	Not Found	High	High	Not Found	High	High	Not Found	High	High	Not Found	High	High	High	High	High	High	High	High	High	High	High	High	High	High	High	High	High	High	High	High	High	High
	FALSE	High	[K].VLISAPAKNEDITIVMGVNDADYDAAK.[H]	1xOxidation [M16]		7.28387e-09	0	2	3	120	X4QW63; M5FJJ2	X4QW63 [118-144]; M5FJJ2 [83-109]	1	2849.42	Not Found	High	High	Not Found	High	High	Not Found	High	High	Not Found	High	High	Not Found	High	High	Not Found	High	High	Not Found	High	High	Not Found	High	High	Not Found	High	High	Not Found	High	High	Not Found	High	High	Not Found	Not Found
	FALSE	High	[K].VLISAPAKNEDITIVMGVNDADYDAAK.[H]			4.21254e-09	0	2	3	133	X4QW63; M5FJJ2	X4QW63 [118-144]; M5FJJ2 [83-109]	1	2833.43	Not Found	High	High	Not Found	High	High	Not Found	High	High	Not Found	High	High	Not Found	High	Not Found	Not Found	High	High	Not Found	High	High	Not Found	High	High	Not Found	High	High	High	Not Found	High	Not Found	High	High	High	Not Found
	FALSE	High	[R].AAALSIIPTSTGAAK.[A]			5.96788e-05	0	2	3	84	X4QW63; M5FJJ2	X4QW63 [201-215]; M5FJJ2 [166-180]	0	1371.78	Not Found	High	High	Not Found	High	High	High	High	High	Not Found	High	High	Not Found	High	High	Not Found	High	High	High	Not Found	High	High	High	High	High	High	High	High	High	High	High	High	High	High	Not Found
	FALSE	High	[K].KVLISAPAKNEDITIVMGVNDADYDAAK.[H]	1xOxidation [M17]		7.75274e-09	0	2	3	62	X4QW63; M5FJJ2	X4QW63 [117-144]; M5FJJ2 [82-109]	2	2977.52	Not Found	High	High	Not Found	High	Not Found	Not Found	High	Not Found	Not Found	High	High	Not Found	High	Not Found	Not Found	High	High	Not Found	High	High	Not Found	High	High	Not Found	High	High	Not Found	Not Found	High	Not Found	Not Found	High	Not Found	Not Found
	FALSE	High	[K].KVLISAPAKNEDITIVMGVNDADYDAAK.[H]			7.90543e-08	0	2	3	68	X4QW63; M5FJJ2	X4QW63 [117-144]; M5FJJ2 [82-109]	2	2961.52	Not Found	High	High	Not Found	High	Not Found	Not Found	High	High	Not Found	High	Not Found	Not Found	High	Not Found	Not Found	High	High	Not Found	High	High	Not Found	High	High	Not Found	High	High	Not Found	Not Found	High	Not Found	High	High	Not Found	Not Found
	FALSE	High	[K].GILKYTEDPIVSKDIETDPHSSIFDAGLTK.[V]			3.03736e-08	0	2	3	53	X4QW63; M5FJJ2	X4QW63 [272-301]; M5FJJ2 [237-266]	2	3289.68	Not Found	High	High	Not Found	High	Not Found	Not Found	High	Not Found	Not Found	High	Not Found	Not Found	High	High	Not Found	High	High	Not Found	Not Found	High	Not Found	High	Not Found	High	High	High	Not Found	High	Not Found	Not Found	High	Not Found	Not Found	Not Found
	FALSE	High	[K].DIETDPHSSIFDAGLTKVIGNQVK.[V]			2.1008e-07	0	2	2	25	X4QW63; M5FJJ2	X4QW63 [285-308]; M5FJJ2 [250-273]	1	2584.33	Not Found	High	High	Not Found	Not Found	Not Found	Not Found	High	High	Not Found	High	Not Found	Not Found	Not Found	Not Found	Not Found	High	High	High	Not Found	High	Not Found	Not Found	Not Found	High	Not Found	High	Not Found	Not Found	High	Not Found	Not Found	Not Found	Not Found	Not Found
	FALSE	High	[K].NEDITIVMGVNDADYDAAK.[H]	1xOxidation [M8]		6.5561e-08	0	2	3	46	X4QW63; M5FJJ2	X4QW63 [126-144]; M5FJJ2 [91-109]	0	2069.93	Not Found	Not Found	High	Not Found	High	Not Found	Not Found	High	Not Found	Not Found	High	High	Not Found	High	Not Found	Not Found	High	High	Not Found	High	High	Not Found	High	High	Not Found	High	High	Not Found	Not Found	High	Not Found	High	High	Not Found	Not Found
	FALSE	High	[K].NEDITIVMGVNDADYDAAK.[H]			9.46661e-08	0	2	3	54	X4QW63; M5FJJ2	X4QW63 [126-144]; M5FJJ2 [91-109]	0	2053.94	Not Found	High	High	Not Found	High	Not Found	Not Found	High	High	Not Found	High	High	Not Found	High	Not Found	Not Found	High	High	Not Found	High	High	Not Found	High	High	Not Found	High	High	Not Found	Not Found	High	Not Found	High	High	Not Found	Not Found
	FALSE	High	[K].GLMTTVHAYTADQNLMDGPHKDLRR.[A]	2xOxidation [M3; M16]		0.000379778	0	2	3	15	X4QW63; M5FJJ2	X4QW63 [174-198]; M5FJJ2 [139-163]	2	2872.38	Not Found	Not Found	High	Not Found	Not Found	Not Found	Not Found	Not Found	Not Found	Not Found	Not Found	Not Found	Not Found	Not Found	Not Found	Not Found	Not Found	High	Not Found	Not Found	Not Found	Not Found	Not Found	Not Found	Not Found	Not Found	High	Not Found	Not Found	Not Found	Not Found	Not Found	Not Found	Not Found	Not Found
	FALSE	High	[K].GLMTTVHAYTADQNLMDGPHKDLRR.[A]			2.01262e-06	0	2	3	13	X4QW63; M5FJJ2	X4QW63 [174-198]; M5FJJ2 [139-163]	2	2840.39	Not Found	Not Found	High	Not Found	Not Found	Not Found	Not Found	Not Found	Not Found	Not Found	Not Found	Not Found	Not Found	Not Found	Not Found	Not Found	Not Found	High	Not Found	Not Found	Not Found	Not Found	Not Found	Not Found	Not Found	Not Found	High	Not Found	Not Found	Not Found	Not Found	Not Found	Not Found	Not Found	Not Found
	FALSE	High	[K].GLMTTVHAYTADQNLMDGPHKDLRR.[A]	1xOxidation [M]		2.36353e-07	0	2	3	20	X4QW63; M5FJJ2	X4QW63 [174-198]; M5FJJ2 [139-163]	2	2856.39	Not Found	Not Found	High	Not Found	Not Found	Not Found	Not Found	Not Found	Not Found	Not Found	Not Found	Not Found	Not Found	Not Found	Not Found	Not Found	Not Found	High	Not Found	Not Found	Not Found	Not Found	Not Found	Not Found	Not Found	Not Found	High	Not Found	Not Found	Not Found	Not Found	Not Found	Not Found	Not Found	Not Found
	FALSE	High	[K].YTEDPIVSKDIETDPHSSIFDAGLTKVIGNQVK.[V]			8.07154e-08	0	2	2	5	X4QW63; M5FJJ2	X4QW63 [276-308]; M5FJJ2 [241-273]	2	3616.84	Not Found	Not Found	Not Found	Not Found	Not Found	Not Found	Not Found	Not Found	Not Found	Not Found	Not Found	Not Found	Not Found	Not Found	Not Found	Not Found	Not Found	Not Found	Not Found	Not Found	High	Not Found	Not Found	Not Found	Not Found	Not Found	High	Not Found	Not Found	Not Found	Not Found	Not Found	Not Found	Not Found	Not Found
	FALSE	High	[K].GLMTTVHAYTADQNLMDGPHKDLR.[R]	2xOxidation [M3; M16]		9.84313e-06	0	2	3	19	X4QW63; M5FJJ2	X4QW63 [174-197]; M5FJJ2 [139-162]	1	2716.28	Not Found	Not Found	High	Not Found	High	Not Found	Not Found	Not Found	Not Found	Not Found	Not Found	High	Not Found	High	Not Found	Not Found	High	High	Not Found	Not Found	Not Found	Not Found	Not Found	Not Found	Not Found	High	High	Not Found	Not Found	Not Found	Not Found	Not Found	Not Found	Not Found	Not Found
	FALSE	High	[K].AFAERDPANLPWGELGVDIVIESTGRFTNAEDAK.[K]			0.000621179	0	2	3	2	X4QW63; M5FJJ2	X4QW63 [75-108]; M5FJJ2 [40-73]	2	3688.82	Not Found	Not Found	Not Found	Not Found	Not Found	Not Found	Not Found	Not Found	Not Found	Not Found	Not Found	Not Found	Not Found	Not Found	Not Found	Not Found	Not Found	Not Found	Not Found	Not Found	High	Not Found	Not Found	Not Found	Not Found	Not Found	High	Not Found	Not Found	Not Found	Not Found	Not Found	Not Found	Not Found	Not Found
	FALSE	High	[K].GLMTTVHAYTADQNLMDGPHKDLR.[R]	1xOxidation [M]		5.3553e-07	0	2	3	22	X4QW63; M5FJJ2	X4QW63 [174-197]; M5FJJ2 [139-162]	1	2700.29	Not Found	Not Found	High	Not Found	High	Not Found	Not Found	Not Found	Not Found	Not Found	Not Found	Not Found	Not Found	High	Not Found	Not Found	Not Found	High	Not Found	Not Found	Not Found	Not Found	Not Found	Not Found	Not Found	Not Found	High	Not Found	Not Found	Not Found	Not Found	Not Found	Not Found	Not Found	Not Found
	FALSE	High	[K].GLMTTVHAYTADQNLMDGPHKDLR.[R]			2.14772e-08	0	2	3	13	X4QW63; M5FJJ2	X4QW63 [174-197]; M5FJJ2 [139-162]	1	2684.29	Not Found	High	High	Not Found	High	Not Found	Not Found	Not Found	Not Found	Not Found	Not Found	Not Found	Not Found	Not Found	Not Found	Not Found	Not Found	High	Not Found	Not Found	Not Found	Not Found	Not Found	Not Found	Not Found	Not Found	High	Not Found	Not Found	Not Found	Not Found	Not Found	Not Found	Not Found	Not Found
	FALSE	High	[K].KAAEGDLKGILK.[Y]			5.52977e-05	0	2	3	74	X4QW63; M5FJJ2	X4QW63 [264-275]; M5FJJ2 [229-240]	2	1242.74	Not Found	High	High	Not Found	High	High	Not Found	High	High	Not Found	High	Not Found	Not Found	High	High	Not Found	High	High	High	High	High	High	High	Not Found	High	High	High	High	High	Not Found	High	High	Not Found	Not Found	Not Found
	FALSE	High	[K].HIEAGAKK.[V]			0.000928432	0	2	3	24	X4QW63; M5FJJ2	X4QW63 [110-117]; M5FJJ2 [75-82]	1	853.489	Not Found	High	High	Not Found	Not Found	Not Found	High	High	Not Found	Not Found	High	Not Found	Not Found	High	Not Found	Not Found	High	Not Found	Not Found	High	High	Not Found	High	High	High	High	High	Not Found	High	Not Found	Not Found	High	Not Found	Not Found	Not Found
	FALSE	High	[R].FTNAEDAKKHIEAGAK.[K]			1.25457e-05	0	2	3	50	X4QW63; M5FJJ2	X4QW63 [101-116]; M5FJJ2 [66-81]	2	1729.89	Not Found	High	High	Not Found	High	Not Found	Not Found	High	High	Not Found	High	Not Found	Not Found	High	High	Not Found	High	High	High	Not Found	High	Not Found	High	Not Found	High	High	High	Not Found	High	Not Found	Not Found	High	Not Found	Not Found	Not Found
	FALSE	High	[K].GLMTTVHAYTADQNLMDGPHK.[D]	1xOxidation [M]		3.69921e-05	0	2	3	3	X4QW63; M5FJJ2	X4QW63 [174-194]; M5FJJ2 [139-159]	0	2316.07	Not Found	Not Found	Not Found	Not Found	Not Found	Not Found	Not Found	Not Found	Not Found	Not Found	Not Found	Not Found	Not Found	Not Found	Not Found	Not Found	Not Found	Not Found	Not Found	Not Found	Not Found	Not Found	Not Found	Not Found	Not Found	Not Found	High	Not Found	Not Found	Not Found	Not Found	Not Found	Not Found	Not Found	Not Found
	FALSE	High	[K].GLMTTVHAYTADQNLMDGPHK.[D]	2xOxidation [M3; M16]		0.000144922	0	2	3	4	X4QW63; M5FJJ2	X4QW63 [174-194]; M5FJJ2 [139-159]	0	2332.07	Not Found	Not Found	High	Not Found	High	Not Found	Not Found	Not Found	Not Found	Not Found	Not Found	Not Found	Not Found	Not Found	Not Found	Not Found	High	Not Found	Not Found	Not Found	Not Found	Not Found	Not Found	Not Found	Not Found	Not Found	High	Not Found	Not Found	Not Found	Not Found	Not Found	Not Found	Not Found	Not Found
	FALSE	High	[R].FTNAEDAKK.[H]			0.000518763	0	2	3	57	X4QW63; M5FJJ2	X4QW63 [101-109]; M5FJJ2 [66-74]	1	1023.51	Not Found	High	High	Not Found	High	High	High	High	High	High	High	High	Not Found	High	High	Not Found	High	High	High	High	High	Not Found	High	Not Found	High	High	High	High	High	Not Found	High	High	High	High	Not Found
	FALSE	High	[R].ARAAALSIIPTSTGAAK.[A]			1.02744e-06	0	2	3	32	X4QW63; M5FJJ2	X4QW63 [199-215]; M5FJJ2 [164-180]	1	1598.92	Not Found	High	High	Not Found	High	Not Found	Not Found	High	Not Found	Not Found	Not Found	Not Found	Not Found	High	High	Not Found	Not Found	High	High	Not Found	High	Not Found	Not Found	Not Found	High	Not Found	High	Not Found	Not Found	Not Found	Not Found	High	Not Found	Not Found	Not Found
	FALSE	High	[R].EVTVEEINAAIKK.[A]			8.15235e-05	0	2	3	190	X4QW63; M5FJJ2	X4QW63 [252-264]; M5FJJ2 [217-229]	1	1443.81	Not Found	High	High	Not Found	High	High	Not Found	High	High	Not Found	High	High	High	High	High	High	High	High	High	High	High	High	High	High	High	High	High	High	High	High	High	High	High	High	High
	FALSE	High	[K].VLNDEFGIVKGLMTTVHAYTADQNLMDGPHK.[D]			0.000148996	0	2	3	2	X4QW63; M5FJJ2	X4QW63 [164-194]; M5FJJ2 [129-159]	1	3414.68	Not Found	Not Found	Not Found	Not Found	Not Found	Not Found	Not Found	Not Found	Not Found	Not Found	Not Found	Not Found	Not Found	Not Found	Not Found	Not Found	Not Found	Not Found	Not Found	Not Found	Not Found	Not Found	Not Found	Not Found	Not Found	Not Found	Not Found	Not Found	Not Found	Not Found	Not Found	Not Found	Not Found	Not Found	Not Found
	FALSE	High	[K].DIETDPHSSIFDAGLTK.[V]			2.60103e-06	0	2	3	200	X4QW63; M5FJJ2	X4QW63 [285-301]; M5FJJ2 [250-266]	0	1845.89	Not Found	High	High	Not Found	High	High	Not Found	High	High	Not Found	High	High	High	High	High	High	High	High	High	High	High	High	High	High	High	High	High	High	High	High	High	High	High	High	High
	FALSE	High	[K].YTEDPIVSK.[D]			0.00348455	0.000191922	2	3	58	X4QW63; M5FJJ2	X4QW63 [276-284]; M5FJJ2 [241-249]	0	1051.53	High	High	High	High	High	High	High	High	High	High	High	High	High	High	High	High	High	High	High	High	High	Not Found	High	High	High	High	High	High	High	High	High	Not Found	High	Not Found	High
	FALSE	High	[K].AVALVLPELK.[G]			0.00394671	0.000191922	2	3	68	X4QW63; M5FJJ2	X4QW63 [216-225]; M5FJJ2 [181-190]	0	1052.67	Not Found	High	High	Not Found	High	High	Not Found	High	High	Not Found	High	High	Not Found	High	High	High	High	High	High	High	Not Found	High	High	High	High	High	High	High	Not Found	High	High	Not Found	High	High	Not Found
	FALSE	High	[K].KVLISAPAK.[N]			0.0040017	0.000191922	2	3	25	X4QW63; M5FJJ2	X4QW63 [117-125]; M5FJJ2 [82-90]	1	926.603	Not Found	High	High	Not Found	Not Found	Not Found	High	High	High	Not Found	High	Not Found	Not Found	Not Found	High	Not Found	High	High	High	Not Found	High	Not Found	Not Found	Not Found	High	High	High	Not Found	Not Found	High	Not Found	Not Found	High	Not Found	Not Found
	FALSE	High	[K].GKFDGYALR.[V]			0.00408562	0.000191922	2	3	38	X4QW63; M5FJJ2	X4QW63 [226-234]; M5FJJ2 [191-199]	1	1026.54	Not Found	High	High	Not Found	High	High	High	High	High	Not Found	High	Not Found	Not Found	High	High	Not Found	High	High	High	Not Found	High	High	Not Found	Not Found	High	High	High	High	Not Found	High	High	High	High	High	Not Found
	FALSE	High	[R].FTNAEDAK.[K]			0.00186886	0.000191922	2	3	56	X4QW63; M5FJJ2	X4QW63 [101-108]; M5FJJ2 [66-73]	0	895.416	High	High	High	High	High	High	High	High	High	High	High	High	Not Found	High	High	High	High	High	High	High	High	High	High	High	High	High	High	Not Found	High	High	High	High	High	High	High
	FALSE	High	[K].LGDHTIK.[A]			0.00936339	0.000191922	2	3	50	X4QW63; M5FJJ2	X4QW63 [68-74]; M5FJJ2 [33-39]	0	783.436	High	High	High	Not Found	High	High	High	High	High	High	High	High	High	Not Found	High	High	High	High	High	High	High	High	High	High	High	High	High	Not Found	High	High	High	High	High	High	High
	FALSE	High	[K].VLNDEFGIVKGLMTTVHAYTADQNLMDGPHKDLR.[R]			0.00428834	0.000191922	2	3	2	X4QW63; M5FJJ2	X4QW63 [164-197]; M5FJJ2 [129-162]	2	3798.89	Not Found	Not Found	Not Found	Not Found	Not Found	Not Found	Not Found	Not Found	Not Found	Not Found	Not Found	Not Found	Not Found	Not Found	Not Found	Not Found	Not Found	Not Found	Not Found	Not Found	Not Found	Not Found	Not Found	Not Found	Not Found	Not Found	Not Found	Not Found	Not Found	Not Found	Not Found	Not Found	Not Found	Not Found	Not Found
	FALSE	High	[K].VLNDEFGIVKGLMTTVHAYTADQNLMDGPHKDLR.[R]	1xOxidation [M]		0.00164984	0.000191922	2	3	3	X4QW63; M5FJJ2	X4QW63 [164-197]; M5FJJ2 [129-162]	2	3814.89	Not Found	Not Found	Not Found	Not Found	Not Found	Not Found	Not Found	Not Found	Not Found	Not Found	Not Found	Not Found	Not Found	Not Found	Not Found	Not Found	Not Found	Not Found	Not Found	Not Found	Not Found	Not Found	Not Found	Not Found	Not Found	Not Found	Not Found	Not Found	Not Found	Not Found	Not Found	Not Found	Not Found	Not Found	Not Found
	FALSE	High	[R].AAALSIIPTSTGAAKAVALVLPELKGK.[F]			0.00936339	0.000191922	2	3	1	X4QW63; M5FJJ2	X4QW63 [201-227]; M5FJJ2 [166-192]	2	2590.55	Not Found	Not Found	Not Found	Not Found	Not Found	Not Found	Not Found	Not Found	Not Found	Not Found	Not Found	Not Found	Not Found	Not Found	Not Found	Not Found	Not Found	Not Found	Not Found	Not Found	Not Found	Not Found	Not Found	Not Found	Not Found	Not Found	Not Found	Not Found	Not Found	Not Found	Not Found	Not Found	Not Found	Not Found	Not Found
	FALSE	High	[K].AVALVLPELKGK.[F]			0.0061441	0.000191922	2	3	21	X4QW63; M5FJJ2	X4QW63 [216-227]; M5FJJ2 [181-192]	1	1237.79	Not Found	High	High	Not Found	Not Found	Not Found	Not Found	High	High	Not Found	Not Found	Not Found	Not Found	High	High	Not Found	High	High	High	Not Found	Not Found	Not Found	Not Found	Not Found	Not Found	Not Found	High	Not Found	Not Found	Not Found	Not Found	Not Found	Not Found	Not Found	Not Found
	FALSE	High	[R].EVTVEEINAAIKKAAEGDLK.[G]			0.0119192	0.000363712	2	3	18	X4QW63; M5FJJ2	X4QW63 [252-271]; M5FJJ2 [217-236]	2	2128.15	Not Found	High	High	Not Found	Not Found	Not Found	Not Found	Not Found	Not Found	Not Found	Not Found	Not Found	Not Found	High	Not Found	Not Found	High	High	Not Found	Not Found	High	Not Found	Not Found	Not Found	Not Found	High	High	Not Found	High	Not Found	Not Found	Not Found	Not Found	Not Found	Not Found
	FALSE	High	[K].VLNDEFGIVK.[G]			0.0111254	0.000363712	2	3	232	X4QW63; M5FJJ2	X4QW63 [164-173]; M5FJJ2 [129-138]	0	1133.62	Not Found	High	High	Not Found	High	High	High	High	High	High	High	High	High	High	High	High	High	High	High	High	High	High	High	High	High	High	High	High	High	High	High	High	High	High	High
	FALSE	High	[K].FDGYALR.[V]			0.0183851	0.000519803	2	3	56	X4QW63; M5FJJ2	X4QW63 [228-234]; M5FJJ2 [193-199]	0	841.42	Not Found	High	High	Not Found	High	High	Not Found	High	High	Not Found	High	High	Not Found	High	High	Not Found	High	High	High	High	High	High	High	Not Found	High	High	High	High	High	High	High	High	High	High	High
	FALSE	High	[K].KHIEAGAKK.[V]			0.0164714	0.000519803	2	3	6	X4QW63; M5FJJ2	X4QW63 [109-117]; M5FJJ2 [74-82]	2	981.584	Not Found	Not Found	Not Found	Not Found	Not Found	Not Found	Not Found	High	Not Found	Not Found	Not Found	Not Found	Not Found	Not Found	Not Found	Not Found	Not Found	Not Found	Not Found	Not Found	Not Found	Not Found	Not Found	Not Found	High	Not Found	High	Not Found	Not Found	Not Found	Not Found	Not Found	Not Found	Not Found	Not Found
	FALSE	High	[K].VIGNQVKVV.[-]			0.0269775	0.000652126	1	1	3	M5FJJ2	M5FJJ2 [267-275]	1	955.593	Not Found	Not Found	Not Found	Not Found	Not Found	Not Found	High	Not Found	Not Found	Not Found	Not Found	Not Found	Not Found	Not Found	Not Found	Not Found	Not Found	Not Found	High	Not Found	Not Found	Not Found	Not Found	Not Found	Not Found	Not Found	Not Found	Not Found	Not Found	Not Found	High	Not Found	Not Found	Not Found	Not Found
	FALSE	High	[K-].TLAHLLK.[Y]			0.0271623	0.000652126	2	3	15	X4QW63; M5FJJ2	X4QW63 [41-47]; M5FJJ2 [6-12]	0	795.509	Not Found	Not Found	Not Found	Not Found	Not Found	Not Found	Not Found	High	Not Found	Not Found	Not Found	Not Found	Not Found	High	Not Found	Not Found	Not Found	High	Not Found	Not Found	Not Found	High	High	Not Found	Not Found	High	High	Not Found	Not Found	Not Found	Not Found	Not Found	Not Found	High	Not Found
	FALSE	High	[K].VLNDEFGIVKGLMTTVHAYTADQNLMDGPHKDLR.[R]	2xOxidation [M13; M26]		0.0389518	0.000779447	2	3	4	X4QW63; M5FJJ2	X4QW63 [164-197]; M5FJJ2 [129-162]	2	3830.88	Not Found	Not Found	Not Found	Not Found	Not Found	Not Found	Not Found	Not Found	Not Found	Not Found	Not Found	Not Found	Not Found	Not Found	Not Found	Not Found	Not Found	Not Found	Not Found	Not Found	Not Found	Not Found	Not Found	Not Found	Not Found	Not Found	High	Not Found	Not Found	Not Found	Not Found	Not Found	Not Found	Not Found	Not Found
	FALSE	High	[K].AAEGDLKGILK.[Y]			0.0513698	0.00151838	2	3	41	X4QW63; M5FJJ2	X4QW63 [265-275]; M5FJJ2 [230-240]	1	1114.65	Not Found	High	High	Not Found	Not Found	High	High	High	High	Not Found	High	Not Found	Not Found	High	Not Found	Not Found	High	Not Found	High	High	Not Found	High	High	Not Found	High	High	High	Not Found	High	Not Found	High	High	High	High	Not Found
	FALSE	High	[K].KAAEGDLK.[G]			0.0568074	0.00193967	2	3	9	X4QW63; M5FJJ2	X4QW63 [264-271]; M5FJJ2 [229-236]	1	831.457	Not Found	Not Found	Not Found	Not Found	Not Found	Not Found	Not Found	High	High	Not Found	High	Not Found	Not Found	High	Not Found	Not Found	Not Found	Not Found	Not Found	High	High	Not Found	Not Found	Not Found	Not Found	High	Not Found	Not Found	Not Found	Not Found	Not Found	Not Found	Not Found	Not Found	Not Found
	FALSE	High	[K].VLISAPAK.[N]			0.0721972	0.00217168	2	3	33	X4QW63; M5FJJ2	X4QW63 [118-125]; M5FJJ2 [83-90]	0	798.508	Not Found	High	High	Not Found	High	High	High	High	High	Not Found	High	High	High	High	High	Not Found	High	High	Not Found	High	Not Found	Not Found	High	Not Found	Not Found	High	High	Not Found	Not Found	High	Not Found	Not Found	High	Not Found	High
	FALSE	High	[K].VIGNQVK.[V]			0.112574	0.00399102	2	2	23	X4QW63; M5FJJ2	X4QW63 [302-308]; M5FJJ2 [267-273]	0	757.457	Not Found	Not Found	High	Not Found	Not Found	High	High	High	Not Found	Not Found	Not Found	Not Found	Not Found	High	Not Found	Not Found	High	High	High	High	High	Not Found	High	Not Found	High	High	High	Not Found	Not Found	High	Not Found	Not Found	Not Found	High	Not Found
FALSE	High	Master Protein	X4QUB5	DNA-directed RNA polymerase subunit beta' OS=Trueperella pyogenes OX=1661 GN=rpoC PE=3 SV=1	0	542.081	56.3444	80	865	80	1	1324	146.433	5.9	Not Found	High	High	High	High	High	High	High	High	High	High	High	High	High	High	High	High	High	High	High	High	High	High	High	High	High	High	Not Found	High	High	High	High	High	High	High
	Checked	Confidence	Annotated Sequence	Modifications	Modifications in Master Proteins	Qvality PEP	Qvality q-value	# Protein Groups	# Proteins	# PSMs	Master Protein Accessions	Positions in Master Proteins	# Missed Cleavages	Theo. MH+ [Da]	Found in Sample: [S1] F1: Sample, A, 1	Found in Sample: [S2] F2: Sample, A, 2	Found in Sample: [S3] F3: Sample, A, 3	Found in Sample: [S4] F4: Sample, B, 1	Found in Sample: [S5] F5: Sample, B, 2	Found in Sample: [S6] F6: Sample, B, 3	Found in Sample: [S7] F7: Sample, C, 1	Found in Sample: [S8] F8: Sample, C, 2	Found in Sample: [S9] F9: Sample, C, 3	Found in Sample: [S10] F10: Sample, D, 1	Found in Sample: [S11] F11: Sample, D, 2	Found in Sample: [S12] F12: Sample, D, 3	Found in Sample: [S13] F13: Sample, E, 1	Found in Sample: [S14] F14: Sample, E, 2	Found in Sample: [S15] F15: Sample, E, 3	Found in Sample: [S16] F16: Sample, F, 1	Found in Sample: [S17] F17: Sample, F, 2	Found in Sample: [S18] F18: Sample, F, 3	Found in Sample: [S19] F19: Sample, G, 1	Found in Sample: [S20] F20: Sample, G, 2	Found in Sample: [S21] F21: Sample, G, 3	Found in Sample: [S22] F22: Sample, H, 1	Found in Sample: [S23] F23: Sample, H, 2	Found in Sample: [S24] F24: Sample, H, 3	Found in Sample: [S25] F25: Sample, I, 1	Found in Sample: [S26] F26: Sample, I, 2	Found in Sample: [S27] F27: Sample, I, 3	Found in Sample: [S28] F28: Sample, L, 1	Found in Sample: [S29] F29: Sample, L, 2	Found in Sample: [S30] F30: Sample, L, 3	Found in Sample: [S31] F31: Sample, M, 1	Found in Sample: [S32] F32: Sample, M, 2	Found in Sample: [S33] F33: Sample, M, 3	Found in Sample: [S34] F34: Sample, N, 1	Found in Sample: [S35] F35: Sample, N, 2
	FALSE	High	[R].AAMAEGGKPASGRPELMGITK.[A]			0.00137796	0	1	3	11	X4QUB5	X4QUB5 [1198-1218]	0	2072.06	Not Found	Not Found	Not Found	Not Found	Not Found	Not Found	Not Found	High	Not Found	Not Found	Not Found	Not Found	Not Found	Not Found	Not Found	Not Found	Not Found	Not Found	Not Found	Not Found	High	Not Found	Not Found	Not Found	Not Found	High	High	Not Found	Not Found	Not Found	Not Found	Not Found	High	Not Found	Not Found
	FALSE	High	[K].ALKAEEEILADAEASGEDAAAR.[G]			4.73324e-08	0	1	3	39	X4QUB5	X4QUB5 [173-194]	1	2230.08	Not Found	Not Found	Not Found	Not Found	Not Found	Not Found	Not Found	High	Not Found	Not Found	High	High	Not Found	Not Found	Not Found	Not Found	High	High	Not Found	High	High	Not Found	High	High	Not Found	High	High	Not Found	Not Found	Not Found	Not Found	Not Found	High	Not Found	Not Found
	FALSE	High	[R].LGIQAFEPQLIEGK.[A]			0.0013403	0	1	3	9	X4QUB5	X4QUB5 [507-520]	0	1542.85	Not Found	Not Found	High	Not Found	Not Found	Not Found	Not Found	High	Not Found	Not Found	Not Found	Not Found	Not Found	High	Not Found	Not Found	Not Found	High	Not Found	Not Found	Not Found	Not Found	Not Found	Not Found	Not Found	Not Found	High	Not Found	Not Found	Not Found	Not Found	Not Found	Not Found	Not Found	Not Found
	FALSE	High	[K].TSPEAMVLDAIPVIPPDLRPMVQLDGGR.[F]	2xOxidation [M6; M21]		0.000227401	0	1	3	3	X4QUB5	X4QUB5 [307-334]	0	3019.56	Not Found	Not Found	Not Found	Not Found	Not Found	Not Found	Not Found	Not Found	Not Found	Not Found	Not Found	High	Not Found	Not Found	Not Found	Not Found	Not Found	Not Found	Not Found	High	Not Found	Not Found	Not Found	Not Found	Not Found	Not Found	Not Found	Not Found	Not Found	Not Found	Not Found	Not Found	Not Found	Not Found	Not Found
	FALSE	High	[K].TSPEAMVLDAIPVIPPDLRPMVQLDGGR.[F]	1xOxidation [M]		0.000754186	0	1	3	6	X4QUB5	X4QUB5 [307-334]	0	3003.56	Not Found	Not Found	Not Found	Not Found	Not Found	Not Found	Not Found	High	Not Found	Not Found	High	Not Found	Not Found	Not Found	Not Found	Not Found	Not Found	Not Found	Not Found	Not Found	Not Found	Not Found	Not Found	Not Found	Not Found	Not Found	High	Not Found	Not Found	Not Found	Not Found	Not Found	Not Found	Not Found	Not Found
	FALSE	High	[K].TSPEAMVLDAIPVIPPDLRPMVQLDGGR.[F]			0.00104448	0	1	3	3	X4QUB5	X4QUB5 [307-334]	0	2987.57	Not Found	Not Found	Not Found	Not Found	Not Found	Not Found	Not Found	Not Found	Not Found	Not Found	High	Not Found	Not Found	Not Found	Not Found	Not Found	Not Found	Not Found	Not Found	Not Found	High	Not Found	Not Found	Not Found	Not Found	Not Found	Not Found	Not Found	Not Found	Not Found	Not Found	Not Found	Not Found	Not Found	Not Found
	FALSE	High	[R].RVTVLEAGTTTLLPGELVDVAQFEQANR.[A]			5.58272e-07	0	1	3	8	X4QUB5	X4QUB5 [1170-1197]	1	3027.61	Not Found	High	Not Found	Not Found	Not Found	Not Found	Not Found	Not Found	Not Found	Not Found	Not Found	Not Found	Not Found	Not Found	Not Found	Not Found	Not Found	Not Found	Not Found	Not Found	High	Not Found	Not Found	Not Found	Not Found	High	High	Not Found	Not Found	Not Found	Not Found	Not Found	Not Found	Not Found	Not Found
	FALSE	High	[R].LQTFDLEAERELLVDQIENGTAQRK.[T]			1.24591e-05	0	1	3	8	X4QUB5	X4QUB5 [265-289]	2	2916.51	Not Found	High	Not Found	Not Found	Not Found	Not Found	Not Found	Not Found	High	Not Found	Not Found	Not Found	Not Found	Not Found	Not Found	Not Found	Not Found	Not Found	Not Found	Not Found	High	Not Found	Not Found	Not Found	Not Found	High	Not Found	Not Found	Not Found	Not Found	Not Found	Not Found	Not Found	Not Found	Not Found
	FALSE	High	[K].IEQDFQEGNIRDEDRR.[R]			0.000878373	0	1	3	15	X4QUB5	X4QUB5 [744-759]	2	2019.95	Not Found	Not Found	Not Found	Not Found	Not Found	Not Found	Not Found	Not Found	Not Found	Not Found	Not Found	Not Found	High	High	High	High	Not Found	Not Found	High	High	Not Found	Not Found	Not Found	Not Found	High	High	Not Found	Not Found	Not Found	Not Found	Not Found	Not Found	Not Found	Not Found	Not Found
	FALSE	High	[K].EVSAAEWAAASLIR.[S]			6.19443e-07	0	1	3	2	X4QUB5	X4QUB5 [915-928]	0	1473.77	Not Found	Not Found	Not Found	Not Found	Not Found	Not Found	Not Found	Not Found	Not Found	Not Found	Not Found	High	Not Found	Not Found	Not Found	Not Found	Not Found	Not Found	Not Found	Not Found	Not Found	Not Found	Not Found	Not Found	Not Found	Not Found	High	Not Found	Not Found	Not Found	Not Found	Not Found	Not Found	Not Found	Not Found
	FALSE	High	[R].SGVTIAVSDVIAPANK.[A]			1.61016e-05	0	1	3	14	X4QUB5	X4QUB5 [715-730]	0	1541.85	Not Found	Not Found	Not Found	Not Found	Not Found	Not Found	Not Found	High	Not Found	Not Found	Not Found	High	Not Found	High	Not Found	Not Found	High	High	Not Found	Not Found	High	Not Found	Not Found	Not Found	Not Found	High	High	Not Found	Not Found	Not Found	Not Found	Not Found	High	Not Found	Not Found
	FALSE	High	[R].DDGDEDLTYLVGKR.[A]			0.000114495	0	1	3	55	X4QUB5	X4QUB5 [1087-1100]	1	1595.75	Not Found	Not Found	High	Not Found	High	High	Not Found	High	High	Not Found	High	High	High	High	High	High	High	High	High	High	High	High	High	Not Found	High	High	High	Not Found	High	High	High	High	Not Found	Not Found	High
	FALSE	High	[K].SDPLEGLKENVILGK.[L]			0.000364309	0	1	3	21	X4QUB5	X4QUB5 [1248-1262]	1	1611.9	Not Found	High	High	Not Found	Not Found	High	Not Found	High	Not Found	Not Found	High	High	Not Found	Not Found	Not Found	Not Found	High	Not Found	Not Found	High	High	High	Not Found	Not Found	Not Found	High	High	Not Found	Not Found	Not Found	Not Found	Not Found	Not Found	Not Found	Not Found
	FALSE	High	[R].ELLVDQIENGTAQR.[K]			4.92151e-06	0	1	3	33	X4QUB5	X4QUB5 [275-288]	0	1585.82	Not Found	Not Found	Not Found	Not Found	High	High	Not Found	High	High	Not Found	High	Not Found	High	High	High	High	High	Not Found	High	High	High	High	High	High	High	High	High	Not Found	Not Found	Not Found	Not Found	Not Found	Not Found	Not Found	Not Found
	FALSE	High	[R].LVDVAQDVIVR.[E]			8.15235e-05	0	1	3	30	X4QUB5	X4QUB5 [865-875]	0	1226.71	Not Found	High	High	Not Found	High	High	Not Found	High	High	Not Found	High	High	High	Not Found	High	High	High	High	Not Found	High	High	Not Found	High	High	Not Found	High	High	Not Found	Not Found	Not Found	Not Found	High	High	Not Found	High
	FALSE	High	[R].EVTEKEVSAAEWAAASLIR.[S]			2.57971e-05	0	1	2	1	X4QUB5	X4QUB5 [910-928]	1	2060.07	Not Found	Not Found	Not Found	Not Found	Not Found	Not Found	Not Found	Not Found	Not Found	Not Found	Not Found	Not Found	Not Found	Not Found	Not Found	Not Found	Not Found	Not Found	Not Found	Not Found	Not Found	Not Found	Not Found	Not Found	Not Found	Not Found	Not Found	Not Found	Not Found	Not Found	Not Found	Not Found	Not Found	Not Found	Not Found
	FALSE	High	[K].RDDGDEDLTYLVGK.[R]			0.000579592	0	1	3	33	X4QUB5	X4QUB5 [1086-1099]	1	1595.75	Not Found	Not Found	Not Found	Not Found	High	High	Not Found	High	Not Found	Not Found	High	High	High	High	High	High	Not Found	Not Found	High	High	Not Found	High	Not Found	High	High	High	Not Found	Not Found	Not Found	Not Found	Not Found	Not Found	Not Found	Not Found	High
	FALSE	High	[R].KNFDDLNNINQMVQSGAR.[G]			1.63263e-05	0	1	3	1	X4QUB5	X4QUB5 [779-796]	1	2063.99	Not Found	Not Found	Not Found	Not Found	Not Found	Not Found	Not Found	Not Found	Not Found	Not Found	Not Found	Not Found	Not Found	Not Found	Not Found	Not Found	Not Found	Not Found	Not Found	Not Found	Not Found	Not Found	Not Found	Not Found	Not Found	Not Found	High	Not Found	Not Found	Not Found	Not Found	Not Found	Not Found	Not Found	Not Found
	FALSE	High	[K].ASLATDSWLSAASFQETTK.[V]			8.40344e-07	0	1	3	8	X4QUB5	X4QUB5 [1219-1237]	0	2013.98	Not Found	High	Not Found	Not Found	Not Found	Not Found	Not Found	Not Found	Not Found	Not Found	Not Found	Not Found	Not Found	High	Not Found	Not Found	Not Found	High	Not Found	Not Found	High	Not Found	Not Found	Not Found	Not Found	Not Found	High	Not Found	Not Found	Not Found	Not Found	Not Found	Not Found	Not Found	Not Found
	FALSE	High	[R].LQTFDLEAERELLVDQIENGTAQR.[K]			1.82649e-06	0	1	3	9	X4QUB5	X4QUB5 [265-288]	1	2788.41	Not Found	Not Found	Not Found	Not Found	Not Found	Not Found	Not Found	High	Not Found	Not Found	High	Not Found	Not Found	High	Not Found	Not Found	Not Found	Not Found	Not Found	High	High	Not Found	High	Not Found	Not Found	High	Not Found	Not Found	Not Found	Not Found	Not Found	Not Found	Not Found	Not Found	Not Found
	FALSE	High	[R].WKADEIVTPR.[G]			0.000786201	0	1	3	3	X4QUB5	X4QUB5 [627-636]	1	1214.65	Not Found	Not Found	Not Found	Not Found	Not Found	Not Found	Not Found	Not Found	Not Found	Not Found	Not Found	Not Found	Not Found	Not Found	Not Found	Not Found	Not Found	Not Found	Not Found	Not Found	Not Found	Not Found	Not Found	Not Found	Not Found	Not Found	High	Not Found	Not Found	Not Found	Not Found	Not Found	Not Found	Not Found	Not Found
	FALSE	High	[K].LVDIGEAVGIVAAQSIGEPGTQLTMR.[T]	1xOxidation [M25]		4.72102e-06	0	1	3	2	X4QUB5	X4QUB5 [1004-1029]	0	2641.39	Not Found	Not Found	Not Found	Not Found	Not Found	Not Found	Not Found	Not Found	Not Found	Not Found	Not Found	Not Found	Not Found	Not Found	Not Found	Not Found	Not Found	Not Found	Not Found	Not Found	Not Found	Not Found	Not Found	Not Found	Not Found	Not Found	High	Not Found	Not Found	Not Found	Not Found	Not Found	Not Found	Not Found	Not Found
	FALSE	High	[K].LVDIGEAVGIVAAQSIGEPGTQLTMR.[T]			2.04072e-06	0	1	3	2	X4QUB5	X4QUB5 [1004-1029]	0	2625.39	Not Found	Not Found	Not Found	Not Found	Not Found	Not Found	Not Found	Not Found	Not Found	Not Found	Not Found	Not Found	Not Found	High	Not Found	Not Found	Not Found	Not Found	Not Found	Not Found	Not Found	Not Found	Not Found	Not Found	Not Found	Not Found	Not Found	Not Found	Not Found	Not Found	Not Found	Not Found	Not Found	Not Found	Not Found
	FALSE	High	[R].VTVLEAGTTTLLPGELVDVAQFEQANR.[A]			0.00114291	0	1	3	1	X4QUB5	X4QUB5 [1171-1197]	0	2871.51	Not Found	Not Found	Not Found	Not Found	Not Found	Not Found	Not Found	Not Found	Not Found	Not Found	Not Found	Not Found	Not Found	Not Found	Not Found	Not Found	Not Found	Not Found	Not Found	Not Found	Not Found	Not Found	Not Found	Not Found	Not Found	Not Found	Not Found	Not Found	Not Found	Not Found	Not Found	Not Found	Not Found	Not Found	Not Found
	FALSE	High	[R].SGVTIAVSDVIAPANKAQILEEAEQR.[A]			9.46661e-08	0	1	3	6	X4QUB5	X4QUB5 [715-740]	1	2709.44	Not Found	Not Found	Not Found	Not Found	Not Found	Not Found	Not Found	Not Found	Not Found	Not Found	Not Found	Not Found	Not Found	Not Found	Not Found	Not Found	Not Found	Not Found	Not Found	Not Found	High	Not Found	Not Found	Not Found	Not Found	High	High	Not Found	Not Found	Not Found	Not Found	Not Found	Not Found	Not Found	Not Found
	FALSE	High	[K].LLVPEGSHVSVGQQLVEGSVDPKK.[V]			0.000382419	0	1	2	9	X4QUB5	X4QUB5 [1103-1126]	1	2502.36	Not Found	Not Found	Not Found	Not Found	Not Found	Not Found	Not Found	Not Found	Not Found	Not Found	Not Found	Not Found	Not Found	Not Found	Not Found	Not Found	Not Found	Not Found	Not Found	Not Found	High	Not Found	Not Found	Not Found	Not Found	High	High	Not Found	Not Found	Not Found	Not Found	Not Found	Not Found	Not Found	Not Found
	FALSE	High	[K].LKVGDLEGDELAYR.[E]			1.88845e-05	0	1	3	7	X4QUB5	X4QUB5 [229-242]	1	1577.82	Not Found	Not Found	Not Found	Not Found	Not Found	Not Found	Not Found	Not Found	Not Found	Not Found	Not Found	Not Found	Not Found	Not Found	Not Found	Not Found	Not Found	Not Found	Not Found	High	Not Found	High	Not Found	Not Found	Not Found	High	High	Not Found	Not Found	Not Found	Not Found	Not Found	Not Found	Not Found	Not Found
	FALSE	High	[R].AKLLVPEGSHVSVGQQLVEGSVDPK.[K]			3.57785e-06	0	1	2	7	X4QUB5	X4QUB5 [1101-1125]	1	2573.39	Not Found	Not Found	Not Found	Not Found	Not Found	Not Found	Not Found	Not Found	Not Found	Not Found	Not Found	Not Found	Not Found	Not Found	Not Found	Not Found	Not Found	Not Found	Not Found	Not Found	High	Not Found	Not Found	Not Found	Not Found	High	High	Not Found	Not Found	Not Found	Not Found	Not Found	Not Found	Not Found	Not Found
	FALSE	High	[R].SQGVEIHDKHIEVIVR.[Q]			8.74898e-06	0	1	3	5	X4QUB5	X4QUB5 [1150-1165]	1	1859.01	Not Found	Not Found	Not Found	Not Found	Not Found	Not Found	Not Found	Not Found	Not Found	Not Found	Not Found	Not Found	Not Found	Not Found	Not Found	Not Found	Not Found	Not Found	Not Found	Not Found	High	Not Found	Not Found	Not Found	Not Found	High	High	Not Found	Not Found	Not Found	Not Found	Not Found	Not Found	Not Found	Not Found
	FALSE	High	[K].VDAAASLDALKETGFYWGGR.[S]			6.37682e-08	0	1	3	8	X4QUB5	X4QUB5 [695-714]	1	2127.05	Not Found	Not Found	Not Found	Not Found	Not Found	High	Not Found	Not Found	Not Found	Not Found	Not Found	Not Found	Not Found	Not Found	Not Found	Not Found	Not Found	Not Found	Not Found	Not Found	High	Not Found	Not Found	Not Found	Not Found	Not Found	High	Not Found	Not Found	Not Found	Not Found	Not Found	High	Not Found	Not Found
	FALSE	High	[K].LLVPEGSHVSVGQQLVEGSVDPK.[K]			2.07188e-07	0	1	2	11	X4QUB5	X4QUB5 [1103-1125]	0	2374.26	Not Found	Not Found	Not Found	Not Found	Not Found	Not Found	Not Found	High	Not Found	Not Found	Not Found	Not Found	Not Found	Not Found	Not Found	Not Found	Not Found	High	Not Found	Not Found	High	Not Found	Not Found	Not Found	Not Found	Not Found	High	Not Found	Not Found	Not Found	Not Found	High	Not Found	Not Found	Not Found
	FALSE	High	[R].RLVDVAQDVIVR.[E]			0.000675041	0	1	3	5	X4QUB5	X4QUB5 [864-875]	1	1382.81	Not Found	Not Found	Not Found	Not Found	Not Found	Not Found	Not Found	High	Not Found	Not Found	Not Found	Not Found	Not Found	Not Found	High	Not Found	Not Found	Not Found	Not Found	Not Found	Not Found	Not Found	Not Found	Not Found	Not Found	Not Found	High	Not Found	Not Found	Not Found	Not Found	Not Found	Not Found	Not Found	Not Found
	FALSE	High	[R].FATSDLNDLYR.[R]			0.00141667	0	1	3	4	X4QUB5	X4QUB5 [335-345]	0	1314.63	Not Found	Not Found	Not Found	Not Found	Not Found	Not Found	Not Found	High	Not Found	Not Found	Not Found	Not Found	Not Found	Not Found	Not Found	Not Found	Not Found	Not Found	Not Found	Not Found	Not Found	Not Found	Not Found	Not Found	Not Found	Not Found	High	Not Found	Not Found	Not Found	Not Found	Not Found	Not Found	Not Found	Not Found
	FALSE	High	[R].GLPKPIVAVDSAGNEIR.[L]			0.000123566	0	1	3	14	X4QUB5	X4QUB5 [884-900]	0	1735.97	Not Found	Not Found	Not Found	Not Found	Not Found	Not Found	Not Found	High	High	Not Found	Not Found	High	High	Not Found	Not Found	High	Not Found	Not Found	Not Found	Not Found	Not Found	Not Found	Not Found	Not Found	Not Found	Not Found	High	Not Found	Not Found	Not Found	Not Found	Not Found	Not Found	Not Found	Not Found
	FALSE	High	[R].GRPVQGAGNRPLK.[S]			3.49966e-05	0	1	3	4	X4QUB5	X4QUB5 [388-400]	0	1349.78	Not Found	Not Found	Not Found	Not Found	Not Found	Not Found	Not Found	Not Found	Not Found	Not Found	Not Found	Not Found	Not Found	Not Found	Not Found	Not Found	Not Found	Not Found	Not Found	Not Found	Not Found	High	Not Found	Not Found	Not Found	Not Found	High	Not Found	Not Found	Not Found	Not Found	Not Found	Not Found	Not Found	Not Found
	FALSE	High	[K].AQILEEAEQR.[A]			0.00157176	0	1	3	7	X4QUB5	X4QUB5 [731-740]	0	1186.61	Not Found	Not Found	Not Found	Not Found	Not Found	High	Not Found	Not Found	Not Found	Not Found	Not Found	Not Found	Not Found	Not Found	High	Not Found	Not Found	Not Found	Not Found	Not Found	Not Found	Not Found	Not Found	Not Found	Not Found	Not Found	High	Not Found	Not Found	Not Found	Not Found	Not Found	Not Found	Not Found	Not Found
	FALSE	High	[R].MLQEAVDALFDNGR.[R]			7.82026e-05	0	1	3	11	X4QUB5	X4QUB5 [373-386]	0	1578.76	Not Found	Not Found	Not Found	Not Found	Not Found	Not Found	Not Found	Not Found	Not Found	Not Found	Not Found	Not Found	Not Found	Not Found	Not Found	Not Found	Not Found	Not Found	Not Found	High	Not Found	Not Found	Not Found	Not Found	Not Found	High	High	Not Found	Not Found	Not Found	Not Found	Not Found	High	Not Found	Not Found
	FALSE	High	[K].GEAPIAEAAGR.[L]			0.000548334	0	1	3	18	X4QUB5	X4QUB5 [1060-1070]	0	1041.53	Not Found	Not Found	Not Found	Not Found	Not Found	Not Found	Not Found	High	Not Found	High	High	Not Found	Not Found	Not Found	Not Found	Not Found	Not Found	High	Not Found	High	High	Not Found	High	Not Found	Not Found	High	High	Not Found	Not Found	High	Not Found	Not Found	High	Not Found	Not Found
	FALSE	High	[K].IEQDFQEGNIR.[D]			0.000163045	0	1	3	7	X4QUB5	X4QUB5 [744-754]	0	1348.65	Not Found	Not Found	Not Found	High	Not Found	High	Not Found	Not Found	Not Found	Not Found	Not Found	Not Found	High	High	High	Not Found	Not Found	Not Found	Not Found	Not Found	Not Found	Not Found	Not Found	Not Found	Not Found	Not Found	High	Not Found	Not Found	Not Found	Not Found	Not Found	Not Found	Not Found	Not Found
	FALSE	High	[R].GWVAPEGYEEGDDVVLK.[T]			2.88603e-06	0	1	3	30	X4QUB5	X4QUB5 [637-653]	0	1862.88	Not Found	Not Found	Not Found	Not Found	Not Found	High	Not Found	High	High	Not Found	High	High	Not Found	High	High	Not Found	High	High	Not Found	High	High	Not Found	High	High	Not Found	High	High	Not Found	Not Found	Not Found	Not Found	Not Found	High	High	Not Found
	FALSE	High	[R].YESDIANLEEIWDKFTK.[L]			0.000328338	0	1	3	3	X4QUB5	X4QUB5 [212-228]	1	2101.01	Not Found	Not Found	Not Found	Not Found	Not Found	Not Found	Not Found	Not Found	Not Found	Not Found	Not Found	Not Found	Not Found	High	Not Found	Not Found	Not Found	Not Found	Not Found	Not Found	Not Found	Not Found	Not Found	Not Found	Not Found	Not Found	Not Found	Not Found	Not Found	Not Found	Not Found	Not Found	Not Found	Not Found	Not Found
	FALSE	High	[K].NFDDLNNINQMVQSGAR.[G]			1.52527e-06	0	1	3	5	X4QUB5	X4QUB5 [780-796]	0	1935.9	Not Found	Not Found	Not Found	Not Found	Not Found	Not Found	Not Found	Not Found	Not Found	Not Found	Not Found	Not Found	Not Found	Not Found	Not Found	Not Found	Not Found	Not Found	Not Found	Not Found	High	Not Found	Not Found	Not Found	Not Found	Not Found	High	Not Found	Not Found	Not Found	Not Found	Not Found	Not Found	Not Found	Not Found
	FALSE	High	[R].DDGDEDLTYLVGK.[R]			1.87541e-05	0	1	3	33	X4QUB5	X4QUB5 [1087-1099]	0	1439.65	Not Found	Not Found	Not Found	Not Found	High	High	Not Found	High	High	Not Found	High	High	High	High	High	High	High	High	High	High	High	High	Not Found	Not Found	High	High	High	Not Found	Not Found	High	Not Found	Not Found	High	Not Found	High
	FALSE	High	[K].AEEEILADAEASGEDAAAR.[G]			8.3092e-09	0	1	3	15	X4QUB5	X4QUB5 [176-194]	0	1917.87	Not Found	Not Found	Not Found	Not Found	Not Found	Not Found	Not Found	High	Not Found	Not Found	Not Found	High	Not Found	Not Found	Not Found	Not Found	High	Not Found	Not Found	High	High	Not Found	High	High	Not Found	High	High	Not Found	Not Found	Not Found	Not Found	Not Found	Not Found	Not Found	Not Found
	FALSE	High	[K].VGDLEGDELAYR.[E]			0.000230575	0	1	3	11	X4QUB5	X4QUB5 [231-242]	0	1336.64	Not Found	Not Found	Not Found	Not Found	Not Found	Not Found	Not Found	Not Found	Not Found	Not Found	Not Found	Not Found	Not Found	Not Found	Not Found	Not Found	Not Found	Not Found	High	High	High	High	High	High	High	High	High	Not Found	Not Found	Not Found	Not Found	Not Found	Not Found	Not Found	Not Found
	FALSE	High	[R].TFHTGGAASAEDITQGLPR.[V]			2.5508e-07	0	1	3	17	X4QUB5	X4QUB5 [1030-1048]	0	1928.95	Not Found	Not Found	High	Not Found	Not Found	Not Found	Not Found	High	Not Found	Not Found	High	Not Found	Not Found	High	Not Found	Not Found	High	Not Found	Not Found	Not Found	Not Found	Not Found	Not Found	Not Found	Not Found	High	High	Not Found	Not Found	Not Found	Not Found	Not Found	Not Found	Not Found	Not Found
	FALSE	High	[K].RDDGDEDLTYLVGKR.[A]			1.95505e-05	0	1	3	43	X4QUB5	X4QUB5 [1086-1100]	2	1751.86	Not Found	High	Not Found	Not Found	High	High	Not Found	High	High	Not Found	High	High	Not Found	High	High	Not Found	High	High	High	High	High	High	High	High	High	High	Not Found	Not Found	Not Found	Not Found	High	Not Found	High	Not Found	Not Found
	FALSE	High	[R].MLDLNAPEIMVNNEK.[R]			6.67657e-06	0	1	3	16	X4QUB5	X4QUB5 [357-371]	0	1730.85	Not Found	Not Found	Not Found	Not Found	Not Found	High	Not Found	High	High	Not Found	High	Not Found	Not Found	High	Not Found	High	Not Found	Not Found	Not Found	High	High	Not Found	Not Found	Not Found	Not Found	High	High	Not Found	Not Found	High	Not Found	Not Found	High	Not Found	Not Found
	FALSE	High	[R].MLDLNAPEIMVNNEK.[R]	1xOxidation [M]		2.98393e-05	0	1	3	7	X4QUB5	X4QUB5 [357-371]	0	1746.84	Not Found	Not Found	Not Found	Not Found	Not Found	High	Not Found	High	Not Found	Not Found	Not Found	Not Found	Not Found	Not Found	High	Not Found	Not Found	Not Found	Not Found	Not Found	Not Found	Not Found	Not Found	Not Found	Not Found	Not Found	High	Not Found	Not Found	Not Found	Not Found	Not Found	Not Found	Not Found	Not Found
	FALSE	High	[R].MLDLNAPEIMVNNEK.[R]	2xOxidation [M1; M10]		0.000335237	0	1	3	3	X4QUB5	X4QUB5 [357-371]	0	1762.83	Not Found	Not Found	Not Found	Not Found	Not Found	Not Found	Not Found	Not Found	Not Found	Not Found	Not Found	High	Not Found	Not Found	Not Found	Not Found	Not Found	Not Found	Not Found	Not Found	Not Found	Not Found	Not Found	Not Found	Not Found	High	Not Found	Not Found	Not Found	Not Found	Not Found	Not Found	Not Found	Not Found	Not Found
	FALSE	High	[R].MLDLNAPEIMVNNEKR.[M]			0.00186886	0.000191922	1	3	9	X4QUB5	X4QUB5 [357-372]	1	1886.95	Not Found	Not Found	Not Found	Not Found	Not Found	High	Not Found	High	Not Found	Not Found	Not Found	Not Found	Not Found	High	Not Found	Not Found	Not Found	Not Found	Not Found	Not Found	High	Not Found	Not Found	Not Found	Not Found	High	Not Found	Not Found	Not Found	Not Found	Not Found	Not Found	Not Found	Not Found	Not Found
	FALSE	High	[R].LGYLLDIAPK.[D]			0.00348455	0.000191922	1	3	4	X4QUB5	X4QUB5 [114-123]	0	1102.65	Not Found	Not Found	Not Found	Not Found	Not Found	Not Found	Not Found	Not Found	Not Found	Not Found	Not Found	Not Found	Not Found	Not Found	Not Found	Not Found	Not Found	Not Found	Not Found	Not Found	Not Found	Not Found	Not Found	Not Found	Not Found	Not Found	High	Not Found	Not Found	Not Found	Not Found	Not Found	Not Found	Not Found	Not Found
	FALSE	High	[K].GEAPIAEAAGRLEVEDLER.[S]			0.00246521	0.000191922	1	3	9	X4QUB5	X4QUB5 [1060-1078]	1	2025.02	Not Found	Not Found	Not Found	Not Found	Not Found	Not Found	Not Found	High	Not Found	Not Found	Not Found	Not Found	Not Found	Not Found	Not Found	Not Found	Not Found	Not Found	Not Found	High	High	Not Found	High	Not Found	Not Found	High	High	Not Found	Not Found	Not Found	Not Found	Not Found	Not Found	Not Found	Not Found
	FALSE	High	[R].TPKGEAPIAEAAGR.[L]			0.00420026	0.000191922	1	3	4	X4QUB5	X4QUB5 [1057-1070]	1	1367.73	Not Found	Not Found	Not Found	Not Found	Not Found	Not Found	Not Found	Not Found	Not Found	Not Found	Not Found	Not Found	Not Found	Not Found	Not Found	Not Found	Not Found	Not Found	Not Found	High	Not Found	Not Found	Not Found	Not Found	Not Found	Not Found	High	Not Found	Not Found	Not Found	Not Found	Not Found	Not Found	Not Found	Not Found
	FALSE	High	[K].DGLFGEQIFGPTR.[D]			0.00184316	0.000191922	1	3	2	X4QUB5	X4QUB5 [44-56]	0	1436.72	Not Found	Not Found	Not Found	Not Found	Not Found	Not Found	Not Found	Not Found	Not Found	Not Found	Not Found	Not Found	Not Found	Not Found	Not Found	Not Found	Not Found	Not Found	Not Found	Not Found	Not Found	Not Found	Not Found	Not Found	Not Found	Not Found	High	Not Found	Not Found	Not Found	Not Found	Not Found	Not Found	Not Found	Not Found
	FALSE	High	[R].ELLVDQIENGTAQRK.[T]			0.0039195	0.000191922	1	3	3	X4QUB5	X4QUB5 [275-289]	1	1713.91	Not Found	Not Found	Not Found	Not Found	Not Found	Not Found	Not Found	Not Found	Not Found	Not Found	Not Found	Not Found	Not Found	Not Found	Not Found	Not Found	Not Found	Not Found	Not Found	Not Found	Not Found	Not Found	Not Found	Not Found	Not Found	Not Found	High	Not Found	Not Found	Not Found	Not Found	Not Found	Not Found	Not Found	Not Found
	FALSE	High	[R].VQELFEAR.[T]			0.00910847	0.000191922	1	3	25	X4QUB5	X4QUB5 [1049-1056]	0	991.521	Not Found	High	High	Not Found	Not Found	Not Found	Not Found	High	High	Not Found	High	High	Not Found	High	Not Found	Not Found	High	High	High	High	High	High	High	Not Found	Not Found	High	High	Not Found	Not Found	High	Not Found	Not Found	High	Not Found	Not Found
	FALSE	High	[R].AAMAEGGKPASGRPELMGITK.[A]	1xOxidation [M]		0.00676829	0.000191922	1	3	12	X4QUB5	X4QUB5 [1198-1218]	0	2088.06	Not Found	Not Found	High	Not Found	Not Found	Not Found	Not Found	High	High	Not Found	Not Found	Not Found	Not Found	High	Not Found	Not Found	High	High	Not Found	Not Found	Not Found	Not Found	Not Found	Not Found	Not Found	Not Found	High	Not Found	Not Found	Not Found	Not Found	Not Found	Not Found	Not Found	Not Found
	FALSE	High	[K].IEQDFQEGNIRDEDR.[R]			0.0064934	0.000191922	1	3	17	X4QUB5	X4QUB5 [744-758]	1	1863.85	Not Found	Not Found	Not Found	Not Found	Not Found	High	Not Found	Not Found	Not Found	Not Found	Not Found	High	High	High	High	Not Found	Not Found	Not Found	Not Found	Not Found	High	Not Found	Not Found	Not Found	Not Found	High	High	Not Found	Not Found	Not Found	Not Found	Not Found	Not Found	Not Found	Not Found
	FALSE	High	[R].TPKGEAPIAEAAGRLEVEDLER.[S]			0.00904582	0.000191922	1	3	3	X4QUB5	X4QUB5 [1057-1078]	2	2351.22	Not Found	Not Found	Not Found	Not Found	Not Found	Not Found	Not Found	Not Found	Not Found	Not Found	Not Found	Not Found	Not Found	Not Found	Not Found	Not Found	Not Found	Not Found	Not Found	Not Found	High	Not Found	Not Found	Not Found	Not Found	High	Not Found	Not Found	Not Found	Not Found	Not Found	Not Found	Not Found	Not Found	Not Found
	FALSE	High	[R].AKLLVPEGSHVSVGQQLVEGSVDPKK.[V]			0.00346053	0.000191922	1	2	4	X4QUB5	X4QUB5 [1101-1126]	2	2701.49	Not Found	Not Found	Not Found	Not Found	Not Found	Not Found	Not Found	Not Found	Not Found	Not Found	Not Found	Not Found	Not Found	Not Found	Not Found	Not Found	Not Found	Not Found	Not Found	Not Found	High	Not Found	Not Found	Not Found	Not Found	Not Found	High	Not Found	Not Found	Not Found	Not Found	Not Found	Not Found	Not Found	Not Found
	FALSE	High	[R].QRDEVFDVLEEVIQEHPVLLNR.[A]			0.00241454	0.000191922	1	3	1	X4QUB5	X4QUB5 [479-500]	1	2677.39	Not Found	Not Found	Not Found	Not Found	Not Found	Not Found	Not Found	Not Found	Not Found	Not Found	Not Found	Not Found	Not Found	Not Found	Not Found	Not Found	Not Found	Not Found	Not Found	Not Found	Not Found	Not Found	Not Found	Not Found	Not Found	Not Found	Not Found	Not Found	Not Found	Not Found	Not Found	Not Found	Not Found	Not Found	Not Found
	FALSE	High	[R].TADSGYLTR.[R]			0.00267874	0.000191922	1	3	10	X4QUB5	X4QUB5 [855-863]	0	983.479	Not Found	Not Found	Not Found	Not Found	Not Found	Not Found	High	Not Found	High	High	Not Found	Not Found	Not Found	Not Found	Not Found	High	Not Found	High	Not Found	High	Not Found	Not Found	Not Found	Not Found	Not Found	Not Found	High	Not Found	Not Found	Not Found	Not Found	Not Found	Not Found	Not Found	Not Found
	FALSE	High	[R].RHDDMPSLTAEYELER.[E]	1xOxidation [M5]		0.00309781	0.000191922	1	3	1	X4QUB5	X4QUB5 [144-159]	1	1977.9	Not Found	Not Found	Not Found	Not Found	Not Found	Not Found	Not Found	Not Found	Not Found	Not Found	Not Found	Not Found	Not Found	Not Found	Not Found	Not Found	Not Found	Not Found	Not Found	Not Found	Not Found	Not Found	Not Found	Not Found	Not Found	Not Found	High	Not Found	Not Found	Not Found	Not Found	Not Found	Not Found	Not Found	Not Found
	FALSE	High	[R].LVDLELAK.[N]			0.0127693	0.000363712	1	3	14	X4QUB5	X4QUB5 [460-467]	0	900.54	Not Found	High	Not Found	Not Found	Not Found	High	Not Found	High	Not Found	Not Found	High	Not Found	Not Found	High	Not Found	Not Found	High	Not Found	Not Found	High	Not Found	Not Found	High	Not Found	Not Found	Not Found	High	Not Found	Not Found	Not Found	Not Found	Not Found	Not Found	Not Found	Not Found
	FALSE	High	[R].LQTFDLEAER.[E]			0.00996321	0.000363712	1	3	5	X4QUB5	X4QUB5 [265-274]	0	1221.61	Not Found	Not Found	Not Found	Not Found	High	Not Found	Not Found	Not Found	Not Found	Not Found	Not Found	Not Found	Not Found	High	High	Not Found	Not Found	Not Found	Not Found	Not Found	Not Found	Not Found	Not Found	Not Found	Not Found	Not Found	High	Not Found	Not Found	Not Found	Not Found	Not Found	Not Found	Not Found	Not Found
	FALSE	High	[R].SQGVEIHDK.[H]			0.0188969	0.000519803	1	3	9	X4QUB5	X4QUB5 [1150-1158]	0	1012.51	Not Found	Not Found	Not Found	Not Found	Not Found	Not Found	Not Found	High	Not Found	Not Found	High	Not Found	Not Found	Not Found	Not Found	Not Found	Not Found	Not Found	Not Found	High	High	Not Found	Not Found	Not Found	Not Found	High	Not Found	Not Found	Not Found	Not Found	Not Found	Not Found	Not Found	Not Found	Not Found
	FALSE	High	[R].EGLSALEYFTATHGAR.[K]			0.0158058	0.000519803	1	3	3	X4QUB5	X4QUB5 [830-845]	0	1722.84	Not Found	Not Found	Not Found	Not Found	Not Found	Not Found	Not Found	Not Found	Not Found	Not Found	Not Found	Not Found	Not Found	Not Found	Not Found	Not Found	Not Found	Not Found	Not Found	Not Found	Not Found	Not Found	Not Found	Not Found	Not Found	Not Found	High	Not Found	Not Found	Not Found	Not Found	Not Found	Not Found	Not Found	Not Found
	FALSE	High	[R].YFTSVAEAQMAHDLGEIHLNAPIHIR.[W]			0.0277242	0.000652126	1	3	1	X4QUB5	X4QUB5 [601-626]	0	2933.47	Not Found	Not Found	Not Found	Not Found	Not Found	Not Found	Not Found	Not Found	Not Found	Not Found	Not Found	Not Found	Not Found	Not Found	Not Found	Not Found	Not Found	Not Found	Not Found	Not Found	Not Found	Not Found	Not Found	Not Found	Not Found	Not Found	Not Found	Not Found	Not Found	Not Found	Not Found	Not Found	Not Found	Not Found	Not Found
	FALSE	High	[R].LEVEDLER.[S]			0.0277242	0.000652126	1	3	11	X4QUB5	X4QUB5 [1071-1078]	0	1002.51	Not Found	Not Found	Not Found	Not Found	Not Found	Not Found	Not Found	Not Found	Not Found	Not Found	Not Found	High	High	Not Found	Not Found	High	Not Found	Not Found	High	High	High	Not Found	Not Found	Not Found	High	Not Found	High	Not Found	Not Found	Not Found	Not Found	Not Found	Not Found	Not Found	Not Found
	FALSE	High	[K].RVDYSGR.[S]			0.0269775	0.000652126	1	3	2	X4QUB5	X4QUB5 [421-427]	1	852.432	Not Found	Not Found	Not Found	Not Found	Not Found	Not Found	Not Found	High	Not Found	Not Found	Not Found	Not Found	Not Found	Not Found	Not Found	Not Found	Not Found	Not Found	Not Found	Not Found	Not Found	Not Found	Not Found	Not Found	Not Found	Not Found	Not Found	Not Found	Not Found	Not Found	Not Found	Not Found	Not Found	Not Found	Not Found
	FALSE	High	[R].KGLADTALR.[T]			0.0216746	0.000652126	1	3	4	X4QUB5	X4QUB5 [846-854]	1	944.552	Not Found	Not Found	Not Found	Not Found	Not Found	Not Found	Not Found	Not Found	Not Found	Not Found	Not Found	Not Found	Not Found	Not Found	Not Found	Not Found	Not Found	Not Found	High	Not Found	Not Found	High	Not Found	Not Found	Not Found	Not Found	High	Not Found	Not Found	Not Found	Not Found	Not Found	Not Found	Not Found	Not Found
	FALSE	High	[K].HIEVIVR.[Q]			0.0222766	0.000652126	1	3	2	X4QUB5	X4QUB5 [1159-1165]	0	865.525	Not Found	Not Found	Not Found	Not Found	Not Found	Not Found	Not Found	Not Found	High	Not Found	Not Found	Not Found	Not Found	Not Found	Not Found	Not Found	Not Found	Not Found	Not Found	Not Found	Not Found	Not Found	Not Found	Not Found	Not Found	Not Found	High	Not Found	Not Found	Not Found	Not Found	Not Found	Not Found	Not Found	Not Found
	FALSE	High	[R].LATIDGIER.[E]			0.0224297	0.000652126	1	2	4	X4QUB5	X4QUB5 [901-909]	0	987.547	Not Found	Not Found	Not Found	Not Found	Not Found	Not Found	Not Found	High	Not Found	Not Found	Not Found	Not Found	Not Found	Not Found	Not Found	Not Found	Not Found	Not Found	Not Found	Not Found	Not Found	Not Found	Not Found	Not Found	Not Found	Not Found	High	Not Found	Not Found	Not Found	Not Found	Not Found	Not Found	Not Found	Not Found
	FALSE	High	[R].SADIDTSVYAR.[T]			0.0218236	0.000652126	1	3	27	X4QUB5	X4QUB5 [929-939]	0	1197.57	Not Found	High	Not Found	Not Found	High	Not Found	Not Found	High	High	Not Found	High	Not Found	Not Found	High	High	Not Found	High	High	Not Found	High	High	Not Found	High	Not Found	Not Found	High	High	Not Found	Not Found	Not Found	Not Found	High	High	High	Not Found
	FALSE	High	[K].GLADTALR.[T]			0.0389518	0.000779447	1	3	9	X4QUB5	X4QUB5 [847-854]	0	816.457	Not Found	High	High	Not Found	Not Found	Not Found	Not Found	Not Found	High	Not Found	Not Found	Not Found	Not Found	Not Found	Not Found	Not Found	High	Not Found	Not Found	Not Found	Not Found	Not Found	Not Found	Not Found	Not Found	Not Found	Not Found	Not Found	Not Found	Not Found	Not Found	Not Found	Not Found	Not Found	Not Found
	FALSE	High	[K].ADEIVTPR.[G]			0.031343	0.000779447	1	3	5	X4QUB5	X4QUB5 [629-636]	0	900.479	Not Found	Not Found	Not Found	Not Found	Not Found	Not Found	Not Found	Not Found	Not Found	Not Found	Not Found	High	Not Found	Not Found	Not Found	Not Found	Not Found	Not Found	Not Found	High	High	Not Found	Not Found	Not Found	Not Found	High	High	Not Found	Not Found	Not Found	Not Found	Not Found	Not Found	Not Found	Not Found
	FALSE	High	[R].ENEVGAGR.[Y]			0.0366461	0.000779447	1	3	1	X4QUB5	X4QUB5 [593-600]	0	831.396	Not Found	Not Found	Not Found	Not Found	Not Found	Not Found	Not Found	Not Found	Not Found	Not Found	Not Found	Not Found	Not Found	Not Found	Not Found	Not Found	Not Found	Not Found	Not Found	Not Found	Not Found	Not Found	Not Found	Not Found	Not Found	Not Found	Not Found	Not Found	Not Found	Not Found	Not Found	Not Found	Not Found	Not Found	Not Found
	FALSE	High	[R].AAMAEGGKPASGRPELMGITK.[A]	2xOxidation [M3; M17]		0.0317726	0.000779447	1	3	4	X4QUB5	X4QUB5 [1198-1218]	0	2104.05	Not Found	Not Found	Not Found	Not Found	Not Found	Not Found	Not Found	Not Found	Not Found	Not Found	Not Found	High	Not Found	Not Found	Not Found	Not Found	Not Found	Not Found	Not Found	Not Found	Not Found	Not Found	Not Found	Not Found	Not Found	Not Found	High	Not Found	Not Found	Not Found	Not Found	Not Found	Not Found	Not Found	Not Found
	FALSE	High	[R].GLVADPKGEIIPRPIK.[S]			0.0503441	0.00121764	1	3	2	X4QUB5	X4QUB5 [810-825]	1	1703.02	Not Found	Not Found	Not Found	Not Found	Not Found	Not Found	Not Found	Not Found	Not Found	Not Found	Not Found	Not Found	Not Found	Not Found	Not Found	Not Found	Not Found	Not Found	Not Found	Not Found	Not Found	Not Found	Not Found	Not Found	Not Found	Not Found	High	Not Found	Not Found	Not Found	Not Found	Not Found	Not Found	Not Found	Not Found
	FALSE	High	[K].SDPLEGLK.[E]			0.0632151	0.00206996	1	3	4	X4QUB5	X4QUB5 [1248-1255]	0	858.457	Not Found	Not Found	Not Found	High	Not Found	High	Not Found	Not Found	Not Found	Not Found	Not Found	Not Found	High	High	Not Found	Not Found	Not Found	Not Found	Not Found	Not Found	Not Found	Not Found	Not Found	Not Found	Not Found	Not Found	Not Found	Not Found	Not Found	Not Found	Not Found	Not Found	Not Found	Not Found	Not Found
	FALSE	High	[K].VLTEAALNAK.[S]			0.0712472	0.00217168	1	3	14	X4QUB5	X4QUB5 [1238-1247]	0	1029.59	Not Found	High	Not Found	Not Found	Not Found	High	Not Found	High	High	Not Found	Not Found	Not Found	Not Found	High	Not Found	Not Found	High	Not Found	High	Not Found	Not Found	Not Found	High	Not Found	Not Found	Not Found	High	Not Found	Not Found	High	Not Found	Not Found	Not Found	Not Found	Not Found
	FALSE	High	[K].ENVILGK.[L]			0.0662305	0.00217168	1	3	4	X4QUB5	X4QUB5 [1256-1262]	0	772.456	Not Found	Not Found	Not Found	Not Found	Not Found	Not Found	Not Found	High	High	Not Found	Not Found	Not Found	Not Found	Not Found	Not Found	Not Found	Not Found	Not Found	Not Found	Not Found	Not Found	Not Found	Not Found	Not Found	Not Found	Not Found	Not Found	Not Found	Not Found	Not Found	Not Found	Not Found	Not Found	Not Found	Not Found
	FALSE	High	[R].MLDLNAPEIMVNNEKR.[M]	1xOxidation [M]		0.0721972	0.00217168	1	3	5	X4QUB5	X4QUB5 [357-372]	1	1902.94	Not Found	Not Found	Not Found	Not Found	Not Found	Not Found	Not Found	Not Found	Not Found	Not Found	Not Found	Not Found	Not Found	High	Not Found	Not Found	Not Found	Not Found	Not Found	Not Found	High	Not Found	Not Found	Not Found	Not Found	High	High	Not Found	Not Found	Not Found	Not Found	Not Found	Not Found	Not Found	Not Found
	FALSE	High	[R].MLQEAVDALFDNGRR.[G]			0.0862531	0.0027069	1	3	1	X4QUB5	X4QUB5 [373-387]	1	1734.86	Not Found	Not Found	Not Found	Not Found	Not Found	Not Found	Not Found	Not Found	Not Found	Not Found	Not Found	Not Found	Not Found	Not Found	Not Found	Not Found	Not Found	Not Found	Not Found	Not Found	Not Found	Not Found	Not Found	Not Found	Not Found	Not Found	High	Not Found	Not Found	Not Found	Not Found	Not Found	Not Found	Not Found	Not Found
	FALSE	High	[R].SVIVVGPTLK.[L]			0.104862	0.00375013	1	3	3	X4QUB5	X4QUB5 [428-437]	0	1012.64	Not Found	Not Found	Not Found	Not Found	Not Found	Not Found	Not Found	Not Found	High	Not Found	Not Found	Not Found	Not Found	Not Found	Not Found	Not Found	Not Found	Not Found	Not Found	Not Found	Not Found	Not Found	Not Found	Not Found	Not Found	Not Found	Not Found	Not Found	Not Found	Not Found	Not Found	Not Found	Not Found	Not Found	Not Found
	FALSE	High	[R].MLDLNAPEIMVNNEKR.[M]	2xOxidation [M1; M10]		0.159463	0.00719211	1	3	1	X4QUB5	X4QUB5 [357-372]	1	1918.94	Not Found	Not Found	Not Found	Not Found	Not Found	Not Found	Not Found	Not Found	Not Found	Not Found	Not Found	Not Found	Not Found	Not Found	High	Not Found	Not Found	Not Found	Not Found	Not Found	Not Found	Not Found	Not Found	Not Found	Not Found	Not Found	Not Found	Not Found	Not Found	Not Found	Not Found	Not Found	Not Found	Not Found	Not Found
	FALSE	High	[R].FATSDLNDLYRR.[V]			0.189394	0.00846656	1	3	1	X4QUB5	X4QUB5 [335-346]	1	1470.73	Not Found	Not Found	Not Found	Not Found	Not Found	Not Found	Not Found	Not Found	Not Found	Not Found	Not Found	Not Found	Not Found	Not Found	Not Found	Not Found	Not Found	Not Found	Not Found	Not Found	Not Found	Not Found	Not Found	Not Found	Not Found	Not Found	Not Found	Not Found	Not Found	Not Found	Not Found	Not Found	Not Found	Not Found	Not Found
	FALSE	High	[R].TADSGYLTRR.[L]			0.197587	0.0093219	1	3	2	X4QUB5	X4QUB5 [855-864]	1	1139.58	Not Found	Not Found	Not Found	Not Found	Not Found	Not Found	Not Found	Not Found	Not Found	Not Found	Not Found	Not Found	Not Found	Not Found	Not Found	Not Found	Not Found	Not Found	Not Found	Not Found	Not Found	Not Found	Not Found	Not Found	Not Found	Not Found	High	Not Found	Not Found	Not Found	Not Found	Not Found	Not Found	Not Found	Not Found
FALSE	High	Master Protein	X4QPB5	Enolase OS=Trueperella pyogenes OX=1661 GN=eno PE=3 SV=1	0	495.507	82.8638	45	918	45	1	426	45.453	4.72	High	High	High	High	High	High	High	High	High	High	High	High	High	High	High	High	High	High	High	High	High	High	High	High	High	High	High	High	High	High	High	High	High	High	High
	Checked	Confidence	Annotated Sequence	Modifications	Modifications in Master Proteins	Qvality PEP	Qvality q-value	# Protein Groups	# Proteins	# PSMs	Master Protein Accessions	Positions in Master Proteins	# Missed Cleavages	Theo. MH+ [Da]	Found in Sample: [S1] F1: Sample, A, 1	Found in Sample: [S2] F2: Sample, A, 2	Found in Sample: [S3] F3: Sample, A, 3	Found in Sample: [S4] F4: Sample, B, 1	Found in Sample: [S5] F5: Sample, B, 2	Found in Sample: [S6] F6: Sample, B, 3	Found in Sample: [S7] F7: Sample, C, 1	Found in Sample: [S8] F8: Sample, C, 2	Found in Sample: [S9] F9: Sample, C, 3	Found in Sample: [S10] F10: Sample, D, 1	Found in Sample: [S11] F11: Sample, D, 2	Found in Sample: [S12] F12: Sample, D, 3	Found in Sample: [S13] F13: Sample, E, 1	Found in Sample: [S14] F14: Sample, E, 2	Found in Sample: [S15] F15: Sample, E, 3	Found in Sample: [S16] F16: Sample, F, 1	Found in Sample: [S17] F17: Sample, F, 2	Found in Sample: [S18] F18: Sample, F, 3	Found in Sample: [S19] F19: Sample, G, 1	Found in Sample: [S20] F20: Sample, G, 2	Found in Sample: [S21] F21: Sample, G, 3	Found in Sample: [S22] F22: Sample, H, 1	Found in Sample: [S23] F23: Sample, H, 2	Found in Sample: [S24] F24: Sample, H, 3	Found in Sample: [S25] F25: Sample, I, 1	Found in Sample: [S26] F26: Sample, I, 2	Found in Sample: [S27] F27: Sample, I, 3	Found in Sample: [S28] F28: Sample, L, 1	Found in Sample: [S29] F29: Sample, L, 2	Found in Sample: [S30] F30: Sample, L, 3	Found in Sample: [S31] F31: Sample, M, 1	Found in Sample: [S32] F32: Sample, M, 2	Found in Sample: [S33] F33: Sample, M, 3	Found in Sample: [S34] F34: Sample, N, 1	Found in Sample: [S35] F35: Sample, N, 2
	FALSE	High	[K].YMFEGGEKDTAYMVDYYEK.[L]			1.48356e-06	0	1	1	7	X4QPB5	X4QPB5 [254-272]	1	2338.99	Not Found	Not Found	Not Found	Not Found	Not Found	Not Found	Not Found	Not Found	Not Found	Not Found	Not Found	Not Found	Not Found	High	Not Found	Not Found	Not Found	Not Found	Not Found	Not Found	High	Not Found	High	Not Found	Not Found	High	High	Not Found	Not Found	Not Found	Not Found	Not Found	Not Found	Not Found	Not Found
	FALSE	High	[K].LITDYPIVSIEDPLSEDEWEDWKALTAR.[I]			1.27209e-05	0	1	1	8	X4QPB5	X4QPB5 [273-300]	1	3304.63	Not Found	Not Found	Not Found	Not Found	Not Found	Not Found	Not Found	High	Not Found	Not Found	Not Found	Not Found	Not Found	Not Found	Not Found	Not Found	Not Found	Not Found	Not Found	High	High	Not Found	Not Found	Not Found	Not Found	High	High	Not Found	Not Found	Not Found	Not Found	Not Found	Not Found	Not Found	Not Found
	FALSE	High	[K].LGANGILGVSLAVAK.[A]			0.000337568	0	1	1	6	X4QPB5	X4QPB5 [106-120]	0	1382.84	Not Found	Not Found	Not Found	Not Found	High	Not Found	Not Found	Not Found	Not Found	Not Found	Not Found	Not Found	Not Found	Not Found	Not Found	Not Found	Not Found	High	Not Found	Not Found	High	Not Found	Not Found	Not Found	Not Found	Not Found	High	Not Found	Not Found	Not Found	Not Found	Not Found	Not Found	Not Found	Not Found
	FALSE	High	[K].LITDYPIVSIEDPLSEDEWEDWK.[A]			1.39204e-05	0	1	1	10	X4QPB5	X4QPB5 [273-295]	0	2792.32	Not Found	Not Found	Not Found	Not Found	High	High	Not Found	Not Found	Not Found	Not Found	Not Found	Not Found	Not Found	High	High	Not Found	Not Found	Not Found	Not Found	Not Found	High	Not Found	Not Found	Not Found	Not Found	High	High	Not Found	Not Found	Not Found	Not Found	Not Found	Not Found	Not Found	Not Found
	FALSE	High	[R].VQLVGDDLFVTNPER.[L]			2.44372e-06	0	1	1	53	X4QPB5	X4QPB5 [305-319]	0	1701.88	Not Found	Not Found	High	Not Found	High	High	Not Found	High	Not Found	Not Found	High	High	High	High	High	High	High	High	High	High	High	Not Found	High	High	High	High	High	High	Not Found	Not Found	High	Not Found	Not Found	High	Not Found
	FALSE	High	[R].IGDRVQLVGDDLFVTNPER.[L]			3.59805e-05	0	1	1	11	X4QPB5	X4QPB5 [301-319]	1	2143.11	Not Found	Not Found	High	Not Found	Not Found	Not Found	Not Found	Not Found	Not Found	Not Found	Not Found	Not Found	Not Found	Not Found	Not Found	Not Found	Not Found	High	High	Not Found	Not Found	Not Found	Not Found	Not Found	High	High	High	Not Found	Not Found	Not Found	Not Found	Not Found	Not Found	Not Found	Not Found
	FALSE	High	[R].AGVPSGASTGAFEAVELR.[D]			1.38242e-05	0	1	1	61	X4QPB5	X4QPB5 [35-52]	0	1718.87	Not Found	High	High	Not Found	High	High	Not Found	High	High	Not Found	High	High	Not Found	High	High	Not Found	Not Found	High	High	High	High	Not Found	High	Not Found	High	High	High	High	High	High	High	High	High	High	Not Found
	FALSE	High	[K].GIEMGAANALLVK.[V]	1xOxidation [M4]		0.00129468	0	1	1	10	X4QPB5	X4QPB5 [323-335]	0	1302.71	Not Found	Not Found	Not Found	Not Found	Not Found	Not Found	Not Found	Not Found	Not Found	Not Found	Not Found	High	Not Found	Not Found	Not Found	Not Found	Not Found	High	Not Found	Not Found	Not Found	Not Found	Not Found	Not Found	Not Found	Not Found	High	Not Found	Not Found	Not Found	Not Found	Not Found	Not Found	High	Not Found
	FALSE	High	[K].GIEMGAANALLVK.[V]			9.17187e-05	0	1	1	28	X4QPB5	X4QPB5 [323-335]	0	1286.71	Not Found	High	High	Not Found	Not Found	Not Found	Not Found	High	Not Found	Not Found	Not Found	Not Found	Not Found	High	High	Not Found	Not Found	High	Not Found	Not Found	High	Not Found	High	Not Found	High	High	High	High	High	Not Found	High	High	Not Found	High	Not Found
	FALSE	High	[R].AGVPSGASTGAFEAVELRDGDK.[S]			7.73273e-07	0	1	1	36	X4QPB5	X4QPB5 [35-56]	1	2134.04	Not Found	High	High	Not Found	Not Found	Not Found	Not Found	High	Not Found	Not Found	Not Found	Not Found	Not Found	High	High	Not Found	High	High	Not Found	Not Found	High	Not Found	High	Not Found	High	High	High	Not Found	Not Found	Not Found	Not Found	Not Found	Not Found	Not Found	Not Found
	FALSE	High	[R].IEEELDDAAVYAGASAFPR.[F]			2.2545e-08	0	1	1	82	X4QPB5	X4QPB5 [405-423]	0	2023.96	Not Found	High	High	Not Found	High	Not Found	Not Found	High	Not Found	Not Found	High	High	Not Found	High	Not Found	Not Found	High	High	Not Found	High	High	Not Found	High	High	Not Found	High	High	High	Not Found	High	Not Found	High	High	High	Not Found
	FALSE	High	[K].VNQIGTLTETLEAVEMAHR.[A]			1.81152e-05	0	1	1	34	X4QPB5	X4QPB5 [336-354]	0	2112.08	Not Found	High	High	Not Found	High	High	Not Found	High	Not Found	Not Found	High	Not Found	Not Found	High	Not Found	Not Found	High	High	Not Found	Not Found	High	Not Found	High	Not Found	Not Found	High	High	Not Found	Not Found	Not Found	High	High	Not Found	Not Found	Not Found
	FALSE	High	[R].IGDRVQLVGDDLFVTNPERLAK.[G]			1.56613e-05	0	1	1	2	X4QPB5	X4QPB5 [301-322]	2	2455.33	Not Found	Not Found	Not Found	Not Found	Not Found	Not Found	Not Found	Not Found	Not Found	Not Found	Not Found	Not Found	Not Found	Not Found	Not Found	Not Found	Not Found	Not Found	Not Found	Not Found	Not Found	Not Found	Not Found	Not Found	Not Found	Not Found	Not Found	Not Found	Not Found	Not Found	Not Found	Not Found	Not Found	Not Found	Not Found
	FALSE	High	[K].VNQIGTLTETLEAVEMAHR.[A]	1xOxidation [M16]		0.00034228	0	1	1	34	X4QPB5	X4QPB5 [336-354]	0	2128.07	Not Found	High	High	Not Found	High	High	Not Found	High	Not Found	Not Found	High	High	Not Found	High	High	Not Found	High	High	Not Found	Not Found	High	Not Found	High	Not Found	High	High	High	Not Found	Not Found	Not Found	Not Found	High	Not Found	Not Found	Not Found
	FALSE	High	[K].SMTSHRSGETEDTTIADLAVATNSGQIKTGAPAR.[G]			4.04802e-05	0	1	1	2	X4QPB5	X4QPB5 [359-392]	2	3473.69	Not Found	Not Found	Not Found	Not Found	Not Found	Not Found	Not Found	Not Found	Not Found	Not Found	Not Found	Not Found	Not Found	Not Found	Not Found	Not Found	Not Found	Not Found	Not Found	Not Found	Not Found	Not Found	Not Found	Not Found	Not Found	Not Found	Not Found	Not Found	Not Found	Not Found	Not Found	Not Found	Not Found	Not Found	Not Found
	FALSE	High	[R].SGETEDTTIADLAVATNSGQIK.[T]			8.2518e-09	0	1	1	109	X4QPB5	X4QPB5 [365-386]	0	2221.08	Not Found	High	High	Not Found	High	Not Found	Not Found	High	High	Not Found	High	High	Not Found	High	High	Not Found	High	High	High	High	High	Not Found	High	High	High	High	High	High	High	High	High	High	High	High	Not Found
	FALSE	High	[R].GNPTVEVEVLLDDGHYGR.[A]			3.03343e-07	0	1	1	41	X4QPB5	X4QPB5 [17-34]	0	1969.96	Not Found	High	High	Not Found	High	High	Not Found	High	High	Not Found	High	High	Not Found	High	High	Not Found	High	High	Not Found	High	High	Not Found	High	High	Not Found	High	High	High	Not Found	High	Not Found	Not Found	Not Found	Not Found	High
	FALSE	High	[K].GTAQAVANVIEAMEEELIGLDASEQR.[Y]	1xOxidation [M13]		7.63613e-08	0	1	1	14	X4QPB5	X4QPB5 [63-88]	0	2760.34	Not Found	Not Found	Not Found	Not Found	Not Found	Not Found	Not Found	High	Not Found	Not Found	Not Found	High	Not Found	Not Found	Not Found	Not Found	Not Found	Not Found	Not Found	Not Found	Not Found	Not Found	High	Not Found	Not Found	High	High	Not Found	Not Found	Not Found	Not Found	Not Found	Not Found	Not Found	Not Found
	FALSE	High	[K].GTAQAVANVIEAMEEELIGLDASEQR.[Y]			3.51329e-08	0	1	1	18	X4QPB5	X4QPB5 [63-88]	0	2744.34	Not Found	Not Found	Not Found	Not Found	Not Found	Not Found	Not Found	High	Not Found	Not Found	Not Found	Not Found	Not Found	High	Not Found	Not Found	Not Found	Not Found	Not Found	Not Found	High	Not Found	High	High	Not Found	High	High	Not Found	Not Found	Not Found	Not Found	High	Not Found	Not Found	Not Found
	FALSE	High	[R].AGYKPGADVALALDVASTEFFK.[D]			0.000866285	0	1	1	5	X4QPB5	X4QPB5 [229-250]	0	2270.17	Not Found	Not Found	Not Found	Not Found	Not Found	Not Found	Not Found	High	Not Found	Not Found	Not Found	Not Found	Not Found	Not Found	Not Found	Not Found	Not Found	Not Found	Not Found	Not Found	Not Found	Not Found	Not Found	Not Found	Not Found	High	Not Found	Not Found	Not Found	Not Found	Not Found	Not Found	Not Found	Not Found	Not Found
	FALSE	High	[R].YGGKGTAQAVANVIEAMEEELIGLDASEQR.[Y]	1xOxidation [M17]		8.73359e-10	0	1	1	10	X4QPB5	X4QPB5 [59-88]	1	3165.54	Not Found	Not Found	Not Found	Not Found	Not Found	Not Found	Not Found	Not Found	Not Found	Not Found	Not Found	Not Found	Not Found	Not Found	Not Found	Not Found	Not Found	High	Not Found	Not Found	High	Not Found	High	Not Found	Not Found	High	High	Not Found	Not Found	Not Found	Not Found	Not Found	Not Found	Not Found	Not Found
	FALSE	High	[R].YGGKGTAQAVANVIEAMEEELIGLDASEQR.[Y]			3.20226e-06	0	1	1	3	X4QPB5	X4QPB5 [59-88]	1	3149.54	Not Found	Not Found	Not Found	Not Found	Not Found	Not Found	Not Found	Not Found	Not Found	Not Found	Not Found	Not Found	Not Found	Not Found	Not Found	Not Found	Not Found	Not Found	Not Found	Not Found	Not Found	Not Found	High	Not Found	Not Found	High	Not Found	Not Found	Not Found	Not Found	Not Found	Not Found	Not Found	Not Found	Not Found
	FALSE	High	[R].AGYKPGADVALALDVASTEFFKDGK.[Y]			3.01248e-07	0	1	1	35	X4QPB5	X4QPB5 [229-253]	1	2570.31	Not Found	Not Found	Not Found	Not Found	Not Found	Not Found	Not Found	High	Not Found	Not Found	High	Not Found	Not Found	High	Not Found	Not Found	Not Found	High	Not Found	Not Found	High	Not Found	High	High	Not Found	High	High	Not Found	Not Found	Not Found	Not Found	Not Found	High	Not Found	Not Found
	FALSE	High	[K].GIEMGAANALLVKVNQIGTLTETLEAVEMAHR.[A]	2xOxidation [M4; M29]		3.33391e-05	0	1	1	1	X4QPB5	X4QPB5 [323-354]	1	3411.76	Not Found	Not Found	Not Found	Not Found	Not Found	Not Found	Not Found	Not Found	Not Found	Not Found	Not Found	Not Found	Not Found	Not Found	Not Found	Not Found	Not Found	Not Found	Not Found	Not Found	Not Found	Not Found	Not Found	Not Found	Not Found	Not Found	Not Found	Not Found	Not Found	Not Found	Not Found	Not Found	Not Found	Not Found	Not Found
	FALSE	High	[K].GIEMGAANALLVKVNQIGTLTETLEAVEMAHR.[A]	1xOxidation [M4]		1.33706e-06	0	1	1	1	X4QPB5	X4QPB5 [323-354]	1	3395.77	Not Found	Not Found	Not Found	Not Found	Not Found	Not Found	Not Found	Not Found	Not Found	Not Found	Not Found	Not Found	Not Found	Not Found	Not Found	Not Found	Not Found	Not Found	Not Found	Not Found	Not Found	Not Found	Not Found	Not Found	Not Found	Not Found	Not Found	Not Found	Not Found	Not Found	Not Found	Not Found	Not Found	Not Found	Not Found
	FALSE	High	[K].GIEMGAANALLVKVNQIGTLTETLEAVEMAHR.[A]			3.94756e-07	0	1	1	1	X4QPB5	X4QPB5 [323-354]	1	3379.77	Not Found	Not Found	Not Found	Not Found	Not Found	Not Found	Not Found	Not Found	Not Found	Not Found	Not Found	Not Found	Not Found	Not Found	Not Found	Not Found	Not Found	Not Found	Not Found	Not Found	Not Found	Not Found	Not Found	Not Found	Not Found	Not Found	Not Found	Not Found	Not Found	Not Found	Not Found	Not Found	Not Found	Not Found	Not Found
	FALSE	High	[R].DLDGTPNKGKLGANGILGVSLAVAK.[A]			0.000152126	0	1	1	3	X4QPB5	X4QPB5 [96-120]	2	2408.35	Not Found	Not Found	Not Found	Not Found	Not Found	Not Found	Not Found	Not Found	Not Found	Not Found	Not Found	Not Found	Not Found	Not Found	Not Found	Not Found	Not Found	Not Found	Not Found	Not Found	Not Found	Not Found	Not Found	Not Found	Not Found	Not Found	High	Not Found	Not Found	Not Found	Not Found	Not Found	Not Found	Not Found	Not Found
	FALSE	High	[R].SGETEDTTIADLAVATNSGQIKTGAPAR.[G]			9.64056e-06	0	1	1	4	X4QPB5	X4QPB5 [365-392]	1	2774.38	Not Found	Not Found	Not Found	Not Found	Not Found	Not Found	Not Found	Not Found	Not Found	Not Found	Not Found	Not Found	Not Found	Not Found	Not Found	Not Found	Not Found	Not Found	Not Found	Not Found	High	Not Found	Not Found	Not Found	Not Found	Not Found	High	Not Found	Not Found	Not Found	Not Found	Not Found	Not Found	Not Found	Not Found
	FALSE	High	[R].SGETEDTTIADLAVATNSGQIKTGAPARGER.[V]			3.13635e-06	0	1	1	8	X4QPB5	X4QPB5 [365-395]	2	3116.55	Not Found	Not Found	Not Found	Not Found	Not Found	Not Found	Not Found	Not Found	Not Found	Not Found	Not Found	Not Found	Not Found	Not Found	Not Found	Not Found	Not Found	High	Not Found	Not Found	Not Found	Not Found	Not Found	Not Found	Not Found	High	High	Not Found	Not Found	Not Found	Not Found	Not Found	Not Found	Not Found	Not Found
	FALSE	High	[R].GLSTGLGDEGGFAPNLPTNAAALDLIVEAIER.[A]			9.37694e-06	0	1	1	7	X4QPB5	X4QPB5 [197-228]	0	3181.64	Not Found	Not Found	Not Found	Not Found	Not Found	Not Found	Not Found	Not Found	Not Found	Not Found	Not Found	Not Found	Not Found	High	Not Found	Not Found	Not Found	High	Not Found	Not Found	High	Not Found	High	Not Found	Not Found	High	High	Not Found	Not Found	Not Found	Not Found	Not Found	Not Found	Not Found	Not Found
	FALSE	High	[R].EILDSRGNPTVEVEVLLDDGHYGR.[A]			2.67069e-05	0	1	1	4	X4QPB5	X4QPB5 [11-34]	1	2683.33	Not Found	Not Found	Not Found	Not Found	Not Found	Not Found	Not Found	Not Found	Not Found	Not Found	Not Found	Not Found	Not Found	Not Found	Not Found	Not Found	Not Found	Not Found	Not Found	Not Found	High	Not Found	Not Found	Not Found	Not Found	High	Not Found	Not Found	Not Found	Not Found	Not Found	Not Found	Not Found	Not Found	Not Found
	FALSE	High	[R].AGYKPGADVALALDVASTEFFKDGKYMFEGGEK.[D]	1xOxidation [M27]		5.42304e-06	0	1	1	3	X4QPB5	X4QPB5 [229-261]	2	3527.7	Not Found	Not Found	Not Found	Not Found	Not Found	Not Found	Not Found	Not Found	Not Found	Not Found	Not Found	Not Found	Not Found	Not Found	Not Found	Not Found	Not Found	Not Found	Not Found	Not Found	Not Found	Not Found	Not Found	Not Found	Not Found	High	High	Not Found	Not Found	Not Found	Not Found	Not Found	Not Found	Not Found	Not Found
	FALSE	High	[K].SMTSHRSGETEDTTIADLAVATNSGQIK.[T]	1xOxidation [M2]		1.14647e-05	0	1	1	4	X4QPB5	X4QPB5 [359-386]	1	2936.39	Not Found	Not Found	Not Found	Not Found	Not Found	Not Found	Not Found	Not Found	Not Found	Not Found	Not Found	Not Found	Not Found	Not Found	Not Found	Not Found	Not Found	Not Found	Not Found	Not Found	Not Found	Not Found	Not Found	Not Found	Not Found	Not Found	High	Not Found	Not Found	Not Found	Not Found	Not Found	Not Found	Not Found	Not Found
	FALSE	High	[K].SMTSHRSGETEDTTIADLAVATNSGQIK.[T]			5.58994e-08	0	1	1	6	X4QPB5	X4QPB5 [359-386]	1	2920.4	Not Found	Not Found	Not Found	Not Found	Not Found	Not Found	Not Found	Not Found	Not Found	Not Found	Not Found	Not Found	Not Found	Not Found	Not Found	Not Found	Not Found	Not Found	Not Found	Not Found	High	Not Found	Not Found	Not Found	Not Found	Not Found	High	Not Found	Not Found	Not Found	Not Found	Not Found	Not Found	Not Found	Not Found
	FALSE	High	[K].DGKYMFEGGEKDTAYMVDYYEK.[L]			3.4128e-07	0	1	1	2	X4QPB5	X4QPB5 [251-272]	2	2639.13	Not Found	Not Found	Not Found	Not Found	Not Found	Not Found	Not Found	Not Found	Not Found	Not Found	Not Found	Not Found	Not Found	Not Found	Not Found	Not Found	Not Found	Not Found	Not Found	Not Found	Not Found	Not Found	Not Found	Not Found	Not Found	High	High	Not Found	Not Found	Not Found	Not Found	Not Found	Not Found	Not Found	Not Found
	FALSE	High	[K].DGKYMFEGGEKDTAYMVDYYEK.[L]	1xOxidation [M]		0.000379778	0	1	1	2	X4QPB5	X4QPB5 [251-272]	2	2655.13	Not Found	Not Found	Not Found	Not Found	Not Found	Not Found	Not Found	Not Found	Not Found	Not Found	Not Found	Not Found	Not Found	Not Found	Not Found	Not Found	Not Found	Not Found	Not Found	Not Found	Not Found	Not Found	Not Found	Not Found	Not Found	Not Found	High	Not Found	Not Found	Not Found	Not Found	Not Found	Not Found	Not Found	Not Found
	FALSE	High	[K].YMFEGGEKDTAYMVDYYEK.[L]	1xOxidation [M]		5.60696e-05	0	1	1	5	X4QPB5	X4QPB5 [254-272]	1	2354.98	Not Found	Not Found	Not Found	Not Found	Not Found	Not Found	Not Found	Not Found	Not Found	Not Found	Not Found	Not Found	Not Found	High	Not Found	Not Found	Not Found	Not Found	Not Found	Not Found	Not Found	Not Found	High	Not Found	Not Found	High	Not Found	Not Found	Not Found	Not Found	Not Found	Not Found	Not Found	Not Found	Not Found
	FALSE	High	[R].AGVPSGASTGAFEAVELRDGDKSR.[Y]			0.000398656	0	1	1	31	X4QPB5	X4QPB5 [35-58]	2	2377.17	Not Found	High	Not Found	Not Found	Not Found	Not Found	Not Found	High	Not Found	Not Found	Not Found	Not Found	Not Found	High	Not Found	Not Found	Not Found	High	Not Found	Not Found	High	Not Found	High	Not Found	Not Found	High	High	Not Found	High	Not Found	High	High	Not Found	High	Not Found
	FALSE	High	[R].AGYKPGADVALALDVASTEFFKDGKYMFEGGEK.[D]			0.00246521	0.000191922	1	1	1	X4QPB5	X4QPB5 [229-261]	2	3511.71	Not Found	Not Found	Not Found	Not Found	Not Found	Not Found	Not Found	Not Found	Not Found	Not Found	Not Found	Not Found	Not Found	Not Found	Not Found	Not Found	Not Found	Not Found	Not Found	Not Found	Not Found	Not Found	Not Found	Not Found	Not Found	High	Not Found	Not Found	Not Found	Not Found	Not Found	Not Found	Not Found	Not Found	Not Found
	FALSE	High	[R].MGAEVYHELKAVLKER.[G]			0.00378623	0.000191922	1	1	3	X4QPB5	X4QPB5 [181-196]	2	1873	Not Found	Not Found	Not Found	Not Found	Not Found	Not Found	Not Found	Not Found	Not Found	Not Found	Not Found	Not Found	Not Found	Not Found	Not Found	Not Found	Not Found	Not Found	Not Found	Not Found	High	Not Found	Not Found	Not Found	Not Found	High	Not Found	Not Found	Not Found	Not Found	Not Found	Not Found	Not Found	Not Found	Not Found
	FALSE	High	[R].MGAEVYHELK.[A]	1xOxidation [M1]		0.00479019	0.000191922	1	1	21	X4QPB5	X4QPB5 [181-190]	0	1192.57	Not Found	Not Found	Not Found	Not Found	Not Found	Not Found	Not Found	High	Not Found	High	Not Found	High	Not Found	Not Found	Not Found	High	Not Found	High	High	High	Not Found	Not Found	Not Found	Not Found	High	High	High	Not Found	Not Found	Not Found	Not Found	Not Found	Not Found	Not Found	Not Found
	FALSE	High	[R].MGAEVYHELK.[A]			0.00428834	0.000191922	1	1	41	X4QPB5	X4QPB5 [181-190]	0	1176.57	Not Found	Not Found	Not Found	Not Found	Not Found	High	Not Found	High	High	Not Found	High	Not Found	Not Found	High	High	Not Found	Not Found	High	High	High	High	Not Found	High	Not Found	High	High	High	High	Not Found	Not Found	High	Not Found	Not Found	Not Found	Not Found
	FALSE	High	[R].VNKYNQLLR.[I]			0.00573371	0.000191922	1	1	8	X4QPB5	X4QPB5 [396-404]	1	1147.66	Not Found	Not Found	Not Found	Not Found	Not Found	Not Found	Not Found	Not Found	Not Found	Not Found	Not Found	Not Found	Not Found	Not Found	Not Found	Not Found	Not Found	Not Found	High	Not Found	Not Found	Not Found	Not Found	Not Found	High	Not Found	Not Found	Not Found	Not Found	Not Found	Not Found	Not Found	Not Found	Not Found	Not Found
	FALSE	High	[R].YIDQVLRDLDGTPNKGK.[L]			0.00222205	0.000191922	1	1	5	X4QPB5	X4QPB5 [89-105]	2	1932.02	Not Found	Not Found	Not Found	Not Found	Not Found	Not Found	Not Found	Not Found	Not Found	Not Found	Not Found	Not Found	Not Found	Not Found	Not Found	Not Found	Not Found	Not Found	Not Found	Not Found	Not Found	Not Found	Not Found	Not Found	High	High	Not Found	Not Found	Not Found	Not Found	Not Found	Not Found	Not Found	Not Found	Not Found
	FALSE	High	[K].VNQIGTLTETLEAVEMAHRAGYK.[S]	1xOxidation [M16]		0.00844248	0.000191922	1	1	2	X4QPB5	X4QPB5 [336-358]	1	2547.29	Not Found	Not Found	Not Found	Not Found	Not Found	Not Found	Not Found	Not Found	Not Found	Not Found	Not Found	Not Found	Not Found	Not Found	Not Found	Not Found	Not Found	Not Found	Not Found	Not Found	Not Found	Not Found	Not Found	Not Found	Not Found	Not Found	Not Found	Not Found	Not Found	Not Found	Not Found	Not Found	Not Found	Not Found	Not Found
	FALSE	High	[K].DTAYMVDYYEK.[L]	1xOxidation [M5]		0.00761176	0.000191922	1	1	1	X4QPB5	X4QPB5 [262-272]	0	1413.59	Not Found	Not Found	Not Found	Not Found	Not Found	Not Found	Not Found	Not Found	Not Found	Not Found	Not Found	Not Found	Not Found	Not Found	Not Found	Not Found	Not Found	Not Found	Not Found	Not Found	Not Found	Not Found	Not Found	Not Found	Not Found	Not Found	High	Not Found	Not Found	Not Found	Not Found	Not Found	Not Found	Not Found	Not Found
	FALSE	High	[K].DTAYMVDYYEK.[L]			0.00186886	0.000191922	1	1	2	X4QPB5	X4QPB5 [262-272]	0	1397.59	Not Found	Not Found	Not Found	Not Found	Not Found	Not Found	Not Found	Not Found	Not Found	Not Found	Not Found	Not Found	Not Found	Not Found	Not Found	Not Found	Not Found	Not Found	Not Found	Not Found	Not Found	Not Found	Not Found	Not Found	Not Found	High	High	Not Found	Not Found	Not Found	Not Found	Not Found	Not Found	Not Found	Not Found
	FALSE	High	[R].AGYKSMTSHR.[S]			0.00527717	0.000191922	1	1	1	X4QPB5	X4QPB5 [355-364]	1	1137.55	Not Found	Not Found	Not Found	Not Found	Not Found	Not Found	Not Found	Not Found	Not Found	Not Found	Not Found	Not Found	Not Found	Not Found	Not Found	Not Found	Not Found	Not Found	Not Found	Not Found	Not Found	Not Found	Not Found	Not Found	Not Found	Not Found	Not Found	Not Found	Not Found	Not Found	Not Found	Not Found	Not Found	Not Found	Not Found
	FALSE	High	[R].YIDQVLR.[D]			0.0120016	0.000363712	1	1	57	X4QPB5	X4QPB5 [89-95]	0	906.504	High	High	High	High	High	High	High	High	High	High	High	High	High	High	High	High	High	High	High	High	High	High	High	Not Found	High	High	High	Not Found	High	High	High	High	High	High	High
	FALSE	High	[K].DGKYMFEGGEK.[D]	1xOxidation [M5]		0.0121681	0.000363712	1	1	1	X4QPB5	X4QPB5 [251-261]	1	1276.55	Not Found	Not Found	Not Found	Not Found	Not Found	Not Found	Not Found	Not Found	Not Found	Not Found	Not Found	Not Found	Not Found	Not Found	Not Found	Not Found	Not Found	Not Found	Not Found	Not Found	Not Found	Not Found	Not Found	Not Found	Not Found	Not Found	High	Not Found	Not Found	Not Found	Not Found	Not Found	Not Found	Not Found	Not Found
	FALSE	High	[R].LAKGIEMGAANALLVK.[V]			0.0171648	0.000519803	1	1	1	X4QPB5	X4QPB5 [320-335]	1	1598.93	Not Found	Not Found	Not Found	Not Found	Not Found	Not Found	Not Found	Not Found	Not Found	Not Found	Not Found	Not Found	Not Found	Not Found	Not Found	Not Found	Not Found	Not Found	Not Found	Not Found	Not Found	Not Found	Not Found	Not Found	Not Found	Not Found	Not Found	Not Found	Not Found	Not Found	Not Found	Not Found	Not Found	Not Found	Not Found
	FALSE	High	[K].GIEMGAANALLVKVNQIGTLTETLEAVEMAHRAGYK.[S]			0.017643	0.000519803	1	1	1	X4QPB5	X4QPB5 [323-358]	2	3798.99	Not Found	Not Found	Not Found	Not Found	Not Found	Not Found	Not Found	Not Found	Not Found	Not Found	Not Found	Not Found	Not Found	Not Found	Not Found	Not Found	Not Found	Not Found	Not Found	Not Found	Not Found	Not Found	Not Found	Not Found	Not Found	Not Found	Not Found	Not Found	Not Found	Not Found	Not Found	Not Found	Not Found	Not Found	Not Found
	FALSE	High	[R].DLDGTPNK.[G]			0.0162465	0.000519803	1	1	33	X4QPB5	X4QPB5 [96-103]	0	859.416	Not Found	High	High	High	High	High	Not Found	High	High	Not Found	High	Not Found	High	High	High	Not Found	High	High	High	High	High	High	High	High	High	High	High	Not Found	Not Found	High	Not Found	Not Found	High	Not Found	High
	FALSE	High	[R].AGYKSMTSHRSGETEDTTIADLAVATNSGQIK.[T]	1xOxidation [M6]		0.019691	0.000652126	1	1	2	X4QPB5	X4QPB5 [355-386]	2	3355.61	Not Found	Not Found	Not Found	Not Found	Not Found	Not Found	Not Found	Not Found	Not Found	Not Found	Not Found	Not Found	Not Found	Not Found	Not Found	Not Found	Not Found	Not Found	Not Found	Not Found	Not Found	Not Found	Not Found	Not Found	Not Found	Not Found	Not Found	Not Found	Not Found	Not Found	Not Found	Not Found	Not Found	Not Found	Not Found
	FALSE	High	[R].DLDGTPNKGK.[L]			0.0236922	0.000652126	1	1	19	X4QPB5	X4QPB5 [96-105]	1	1044.53	Not Found	High	High	Not Found	Not Found	Not Found	Not Found	High	Not Found	Not Found	Not Found	Not Found	Not Found	Not Found	High	Not Found	High	Not Found	High	High	High	Not Found	High	Not Found	High	High	Not Found	Not Found	Not Found	Not Found	Not Found	Not Found	High	Not Found	Not Found
	FALSE	High	[R].AGYKSMTSHRSGETEDTTIADLAVATNSGQIK.[T]			0.0636377	0.00206996	1	1	2	X4QPB5	X4QPB5 [355-386]	2	3339.61	Not Found	Not Found	Not Found	Not Found	Not Found	Not Found	Not Found	Not Found	Not Found	Not Found	Not Found	Not Found	Not Found	Not Found	Not Found	Not Found	Not Found	Not Found	Not Found	Not Found	Not Found	Not Found	Not Found	Not Found	Not Found	Not Found	Not Found	Not Found	Not Found	Not Found	Not Found	Not Found	Not Found	Not Found	Not Found
	FALSE	High	[K].YMFEGGEK.[D]	1xOxidation [M2]		0.0746251	0.00230552	1	1	6	X4QPB5	X4QPB5 [254-261]	0	976.408	Not Found	Not Found	Not Found	High	Not Found	Not Found	Not Found	Not Found	Not Found	High	Not Found	Not Found	Not Found	Not Found	Not Found	High	Not Found	Not Found	Not Found	Not Found	Not Found	Not Found	Not Found	Not Found	Not Found	Not Found	High	Not Found	Not Found	Not Found	Not Found	Not Found	Not Found	Not Found	Not Found
	FALSE	High	[K].TGAPARGER.[V]			0.0791911	0.00244441	1	1	3	X4QPB5	X4QPB5 [387-395]	1	914.48	Not Found	Not Found	Not Found	Not Found	Not Found	Not Found	Not Found	Not Found	Not Found	Not Found	Not Found	Not Found	Not Found	Not Found	Not Found	Not Found	Not Found	Not Found	Not Found	High	High	Not Found	Not Found	Not Found	Not Found	High	Not Found	Not Found	Not Found	Not Found	Not Found	Not Found	Not Found	Not Found	Not Found
	FALSE	High	[K].YMFEGGEK.[D]			0.105543	0.00375013	1	1	5	X4QPB5	X4QPB5 [254-261]	0	960.413	Not Found	Not Found	Not Found	High	Not Found	High	Not Found	Not Found	Not Found	Not Found	Not Found	Not Found	Not Found	Not Found	Not Found	Not Found	Not Found	Not Found	Not Found	Not Found	Not Found	Not Found	Not Found	Not Found	Not Found	High	High	Not Found	Not Found	Not Found	Not Found	Not Found	Not Found	Not Found	Not Found
	FALSE	High	[K].GIEMGAANALLVKVNQIGTLTETLEAVEMAHRAGYK.[S]	2xOxidation [M4; M29]		0.176021	0.00788253	1	1	2	X4QPB5	X4QPB5 [323-358]	2	3830.98	Not Found	Not Found	Not Found	Not Found	Not Found	Not Found	Not Found	Not Found	Not Found	Not Found	Not Found	Not Found	Not Found	Not Found	Not Found	Not Found	Not Found	Not Found	Not Found	Not Found	Not Found	Not Found	Not Found	Not Found	Not Found	Not Found	Not Found	Not Found	Not Found	Not Found	Not Found	Not Found	Not Found	Not Found	Not Found
FALSE	High	Master Protein	X4R9F8	DNA-directed RNA polymerase subunit beta OS=Trueperella pyogenes OX=1661 GN=rpoB PE=3 SV=1	0	410.958	57.539	66	850	66	1	1154	126.711	5.06	High	High	High	High	High	High	High	High	High	High	High	High	High	High	High	High	High	High	High	High	High	High	High	High	High	High	High	Not Found	High	High	High	High	High	High	High
	Checked	Confidence	Annotated Sequence	Modifications	Modifications in Master Proteins	Qvality PEP	Qvality q-value	# Protein Groups	# Proteins	# PSMs	Master Protein Accessions	Positions in Master Proteins	# Missed Cleavages	Theo. MH+ [Da]	Found in Sample: [S1] F1: Sample, A, 1	Found in Sample: [S2] F2: Sample, A, 2	Found in Sample: [S3] F3: Sample, A, 3	Found in Sample: [S4] F4: Sample, B, 1	Found in Sample: [S5] F5: Sample, B, 2	Found in Sample: [S6] F6: Sample, B, 3	Found in Sample: [S7] F7: Sample, C, 1	Found in Sample: [S8] F8: Sample, C, 2	Found in Sample: [S9] F9: Sample, C, 3	Found in Sample: [S10] F10: Sample, D, 1	Found in Sample: [S11] F11: Sample, D, 2	Found in Sample: [S12] F12: Sample, D, 3	Found in Sample: [S13] F13: Sample, E, 1	Found in Sample: [S14] F14: Sample, E, 2	Found in Sample: [S15] F15: Sample, E, 3	Found in Sample: [S16] F16: Sample, F, 1	Found in Sample: [S17] F17: Sample, F, 2	Found in Sample: [S18] F18: Sample, F, 3	Found in Sample: [S19] F19: Sample, G, 1	Found in Sample: [S20] F20: Sample, G, 2	Found in Sample: [S21] F21: Sample, G, 3	Found in Sample: [S22] F22: Sample, H, 1	Found in Sample: [S23] F23: Sample, H, 2	Found in Sample: [S24] F24: Sample, H, 3	Found in Sample: [S25] F25: Sample, I, 1	Found in Sample: [S26] F26: Sample, I, 2	Found in Sample: [S27] F27: Sample, I, 3	Found in Sample: [S28] F28: Sample, L, 1	Found in Sample: [S29] F29: Sample, L, 2	Found in Sample: [S30] F30: Sample, L, 3	Found in Sample: [S31] F31: Sample, M, 1	Found in Sample: [S32] F32: Sample, M, 2	Found in Sample: [S33] F33: Sample, M, 3	Found in Sample: [S34] F34: Sample, N, 1	Found in Sample: [S35] F35: Sample, N, 2
	FALSE	High	[R].QAVPLIKPVAPLVGTGIETR.[A]			1.6691e-06	0	1	2	6	X4R9F8	X4R9F8 [591-610]	0	2059.23	Not Found	Not Found	Not Found	Not Found	Not Found	Not Found	Not Found	Not Found	High	Not Found	Not Found	Not Found	Not Found	Not Found	Not Found	Not Found	Not Found	Not Found	Not Found	Not Found	Not Found	High	Not Found	Not Found	Not Found	Not Found	High	Not Found	Not Found	Not Found	Not Found	Not Found	Not Found	Not Found	Not Found
	FALSE	High	[R].ILPLEDMPFMEDGTPVDIVLNPLGVPSR.[M]			1.76199e-05	0	1	2	5	X4R9F8	X4R9F8 [875-902]	0	3064.57	Not Found	Not Found	High	Not Found	Not Found	Not Found	Not Found	High	Not Found	Not Found	High	Not Found	Not Found	Not Found	Not Found	Not Found	Not Found	Not Found	Not Found	Not Found	Not Found	Not Found	Not Found	Not Found	Not Found	Not Found	Not Found	Not Found	Not Found	Not Found	Not Found	Not Found	Not Found	Not Found	Not Found
	FALSE	High	[R].QMVSVGTAAIPFLEHDDANR.[A]			0.00116691	0	1	2	2	X4R9F8	X4R9F8 [562-581]	0	2171.05	Not Found	Not Found	Not Found	Not Found	Not Found	Not Found	Not Found	Not Found	Not Found	Not Found	Not Found	Not Found	Not Found	Not Found	Not Found	Not Found	Not Found	Not Found	Not Found	Not Found	Not Found	Not Found	Not Found	Not Found	Not Found	Not Found	High	Not Found	Not Found	Not Found	Not Found	Not Found	Not Found	Not Found	Not Found
	FALSE	High	[K].FLEEEVLVR.[L]			0.000430235	0	1	2	31	X4R9F8	X4R9F8 [531-539]	0	1133.62	Not Found	High	Not Found	Not Found	High	High	Not Found	High	High	Not Found	High	High	High	High	High	Not Found	High	High	Not Found	High	High	High	High	Not Found	High	High	High	Not Found	Not Found	High	High	Not Found	High	Not Found	Not Found
	FALSE	High	[R].VGAEVTAGDILVGKITPK.[G]			7.82026e-05	0	1	2	7	X4R9F8	X4R9F8 [769-786]	1	1768.02	Not Found	High	Not Found	Not Found	Not Found	Not Found	Not Found	Not Found	Not Found	Not Found	Not Found	Not Found	Not Found	Not Found	Not Found	Not Found	Not Found	Not Found	Not Found	Not Found	High	Not Found	Not Found	Not Found	Not Found	Not Found	High	Not Found	Not Found	Not Found	Not Found	Not Found	Not Found	Not Found	Not Found
	FALSE	High	[K].VYEAIVKGDNVPEPGLPESFK.[V]			1.02035e-06	0	1	2	31	X4R9F8	X4R9F8 [1080-1100]	1	2288.18	Not Found	High	Not Found	Not Found	Not Found	Not Found	Not Found	High	High	Not Found	High	Not Found	Not Found	High	Not Found	Not Found	Not Found	Not Found	Not Found	High	High	Not Found	High	Not Found	Not Found	High	High	Not Found	Not Found	Not Found	Not Found	Not Found	High	Not Found	Not Found
	FALSE	High	[R].LPGGEPALIPADEVDYMDVSAR.[Q]	1xOxidation [M17]		0.000457925	0	1	2	12	X4R9F8	X4R9F8 [540-561]	0	2331.12	Not Found	Not Found	Not Found	Not Found	Not Found	Not Found	Not Found	High	High	Not Found	Not Found	High	Not Found	Not Found	Not Found	Not Found	Not Found	Not Found	Not Found	High	High	Not Found	High	Not Found	Not Found	Not Found	High	Not Found	Not Found	Not Found	Not Found	Not Found	Not Found	Not Found	Not Found
	FALSE	High	[R].LPGGEPALIPADEVDYMDVSAR.[Q]			1.05633e-06	0	1	2	35	X4R9F8	X4R9F8 [540-561]	0	2315.12	Not Found	High	Not Found	Not Found	Not Found	High	Not Found	High	High	Not Found	High	Not Found	Not Found	Not Found	Not Found	Not Found	High	High	Not Found	High	High	Not Found	High	High	Not Found	High	High	Not Found	Not Found	High	Not Found	Not Found	High	Not Found	Not Found
	FALSE	High	[R].TGEPFPDPVSVGYMYMLK.[L]			0.000679734	0	1	4	2	X4R9F8	X4R9F8 [993-1010]	0	2030.96	Not Found	Not Found	High	Not Found	Not Found	Not Found	Not Found	High	Not Found	Not Found	Not Found	Not Found	Not Found	Not Found	Not Found	Not Found	Not Found	Not Found	Not Found	Not Found	Not Found	Not Found	Not Found	Not Found	Not Found	Not Found	Not Found	Not Found	Not Found	Not Found	Not Found	Not Found	Not Found	Not Found	Not Found
	FALSE	High	[R].TVATPVFDGVQSDELR.[G]			3.80816e-06	0	1	4	54	X4R9F8	X4R9F8 [949-964]	0	1733.87	Not Found	High	High	Not Found	High	High	Not Found	High	High	Not Found	High	High	Not Found	High	High	High	High	High	Not Found	High	High	Not Found	High	Not Found	Not Found	High	High	Not Found	High	High	Not Found	High	High	Not Found	High
	FALSE	High	[R].AAGEEWALRLPEDAVK.[A]			5.23148e-05	0	1	4	27	X4R9F8	X4R9F8 [928-943]	1	1754.91	Not Found	High	High	Not Found	Not Found	High	Not Found	High	Not Found	Not Found	High	Not Found	Not Found	Not Found	High	Not Found	High	High	Not Found	Not Found	High	Not Found	Not Found	Not Found	Not Found	High	High	Not Found	High	Not Found	Not Found	Not Found	Not Found	Not Found	Not Found
	FALSE	High	[R].VGAEVTAGDILVGK.[I]			2.27712e-05	0	1	2	30	X4R9F8	X4R9F8 [769-782]	0	1328.74	Not Found	High	Not Found	Not Found	High	High	Not Found	High	High	Not Found	Not Found	High	High	High	High	High	Not Found	High	High	High	High	High	High	High	High	High	High	Not Found	Not Found	Not Found	Not Found	Not Found	High	Not Found	Not Found
	FALSE	High	[R].AAGVVTEVSADHVTVEEDSGTFFTYR.[L]			1.47713e-08	0	1	2	18	X4R9F8	X4R9F8 [623-648]	0	2787.31	Not Found	High	Not Found	Not Found	Not Found	Not Found	Not Found	High	Not Found	Not Found	Not Found	Not Found	Not Found	High	Not Found	Not Found	Not Found	High	Not Found	Not Found	High	Not Found	High	High	Not Found	High	High	Not Found	Not Found	Not Found	Not Found	Not Found	High	Not Found	Not Found
	FALSE	High	[K].IHEPLPVPDLLGLQTSSYGWLIGSDEWR.[E]			0.000114495	0	1	2	1	X4R9F8	X4R9F8 [26-53]	0	3178.62	Not Found	Not Found	Not Found	Not Found	Not Found	Not Found	Not Found	Not Found	Not Found	Not Found	Not Found	Not Found	Not Found	Not Found	Not Found	Not Found	Not Found	Not Found	Not Found	Not Found	Not Found	Not Found	Not Found	Not Found	Not Found	Not Found	Not Found	Not Found	Not Found	Not Found	Not Found	Not Found	Not Found	Not Found	Not Found
	FALSE	High	[K].MTTTIEGGREVVVEDDDIDHFGNR.[R]			0.000206372	0	1	2	1	X4R9F8	X4R9F8 [330-353]	1	2705.25	Not Found	Not Found	Not Found	Not Found	Not Found	Not Found	Not Found	Not Found	Not Found	Not Found	Not Found	Not Found	Not Found	Not Found	Not Found	Not Found	Not Found	Not Found	Not Found	Not Found	Not Found	Not Found	Not Found	Not Found	Not Found	High	Not Found	Not Found	Not Found	Not Found	Not Found	Not Found	Not Found	Not Found	Not Found
	FALSE	High	[K].SGLEEIFDEVSPIQNTAETMGLVLSNPHLEGEK.[A]			5.65334e-06	0	1	2	3	X4R9F8	X4R9F8 [62-94]	0	3583.75	Not Found	Not Found	Not Found	Not Found	Not Found	Not Found	Not Found	Not Found	Not Found	Not Found	Not Found	Not Found	Not Found	High	Not Found	Not Found	Not Found	Not Found	Not Found	Not Found	Not Found	Not Found	Not Found	Not Found	Not Found	Not Found	Not Found	Not Found	Not Found	Not Found	Not Found	Not Found	Not Found	Not Found	Not Found
	FALSE	High	[K].VNDGVVTDQIDYLDAADEDRYTVAQASAPMDENGKFLEEEVLVR.[L]			0.00151827	0	1	2	2	X4R9F8	X4R9F8 [496-539]	2	4900.31	Not Found	Not Found	Not Found	Not Found	Not Found	Not Found	Not Found	Not Found	Not Found	Not Found	Not Found	Not Found	Not Found	Not Found	Not Found	Not Found	Not Found	Not Found	Not Found	Not Found	Not Found	Not Found	Not Found	Not Found	Not Found	High	Not Found	Not Found	Not Found	Not Found	Not Found	Not Found	Not Found	Not Found	Not Found
	FALSE	High	[K].VYEAIVKGDNVPEPGLPESFKVLVQEMR.[S]			0.000934887	0	1	2	4	X4R9F8	X4R9F8 [1080-1107]	2	3143.64	Not Found	Not Found	Not Found	Not Found	Not Found	Not Found	Not Found	Not Found	Not Found	Not Found	Not Found	Not Found	Not Found	Not Found	Not Found	Not Found	Not Found	Not Found	Not Found	Not Found	Not Found	Not Found	Not Found	Not Found	Not Found	Not Found	High	Not Found	Not Found	Not Found	Not Found	Not Found	Not Found	Not Found	Not Found
	FALSE	High	[R].MTTQDAEAITPSSLINIRPIVAAIK.[E]	1xOxidation [M1]		0.000448502	0	1	2	1	X4R9F8	X4R9F8 [381-405]	0	2669.45	Not Found	Not Found	Not Found	Not Found	Not Found	Not Found	Not Found	Not Found	Not Found	Not Found	Not Found	Not Found	Not Found	Not Found	Not Found	Not Found	Not Found	Not Found	Not Found	Not Found	Not Found	Not Found	Not Found	Not Found	Not Found	Not Found	Not Found	Not Found	Not Found	Not Found	Not Found	Not Found	Not Found	Not Found	Not Found
	FALSE	High	[R].VKVYEAIVKGDNVPEPGLPESFK.[V]			0.000335237	0	1	2	4	X4R9F8	X4R9F8 [1078-1100]	2	2515.34	Not Found	Not Found	Not Found	Not Found	Not Found	Not Found	Not Found	Not Found	Not Found	Not Found	Not Found	Not Found	Not Found	Not Found	Not Found	Not Found	Not Found	Not Found	Not Found	Not Found	Not Found	Not Found	Not Found	Not Found	Not Found	Not Found	High	Not Found	Not Found	Not Found	Not Found	Not Found	Not Found	Not Found	Not Found
	FALSE	High	[R].YTVAQASAPMDENGKFLEEEVLVR.[L]			0.00118319	0	1	2	2	X4R9F8	X4R9F8 [516-539]	1	2696.32	Not Found	Not Found	Not Found	Not Found	Not Found	Not Found	Not Found	Not Found	Not Found	Not Found	Not Found	Not Found	Not Found	Not Found	Not Found	Not Found	Not Found	Not Found	Not Found	Not Found	Not Found	Not Found	Not Found	Not Found	Not Found	Not Found	High	Not Found	Not Found	Not Found	Not Found	Not Found	Not Found	Not Found	Not Found
	FALSE	High	[R].DTSLRVPHGQSGIVIGVK.[E]			0.000552147	0	1	2	2	X4R9F8	X4R9F8 [811-828]	1	1863.04	Not Found	Not Found	Not Found	Not Found	Not Found	Not Found	Not Found	Not Found	Not Found	Not Found	Not Found	Not Found	Not Found	Not Found	Not Found	Not Found	Not Found	Not Found	Not Found	Not Found	Not Found	Not Found	Not Found	Not Found	Not Found	Not Found	High	Not Found	Not Found	Not Found	Not Found	Not Found	Not Found	Not Found	Not Found
	FALSE	High	[R].KVNDGVVTDQIDYLDAADEDR.[Y]			0.000199343	0	1	2	6	X4R9F8	X4R9F8 [495-515]	1	2351.1	Not Found	Not Found	Not Found	Not Found	Not Found	Not Found	Not Found	High	Not Found	Not Found	Not Found	High	Not Found	High	Not Found	Not Found	Not Found	Not Found	Not Found	Not Found	Not Found	Not Found	Not Found	Not Found	Not Found	Not Found	High	Not Found	Not Found	Not Found	Not Found	Not Found	Not Found	Not Found	Not Found
	FALSE	High	[K].DTVHTQEDALQDLYR.[K]			0.000268555	0	1	2	6	X4R9F8	X4R9F8 [243-257]	0	1803.85	Not Found	Not Found	Not Found	Not Found	Not Found	Not Found	Not Found	High	Not Found	Not Found	Not Found	Not Found	High	High	Not Found	Not Found	Not Found	Not Found	Not Found	Not Found	Not Found	Not Found	Not Found	Not Found	Not Found	Not Found	High	Not Found	Not Found	Not Found	Not Found	Not Found	Not Found	Not Found	Not Found
	FALSE	High	[R].KLRPGEPPTAEAGR.[T]			0.000445405	0	1	2	6	X4R9F8	X4R9F8 [258-271]	1	1478.81	Not Found	Not Found	Not Found	Not Found	High	Not Found	Not Found	Not Found	Not Found	Not Found	Not Found	High	Not Found	Not Found	Not Found	High	Not Found	Not Found	Not Found	Not Found	Not Found	Not Found	Not Found	Not Found	Not Found	Not Found	High	Not Found	Not Found	Not Found	Not Found	Not Found	Not Found	Not Found	Not Found
	FALSE	High	[K].VNDGVVTDQIDYLDAADEDR.[Y]			1.47522e-07	0	1	2	25	X4R9F8	X4R9F8 [496-515]	0	2223	Not Found	Not Found	Not Found	Not Found	Not Found	High	Not Found	High	Not Found	Not Found	Not Found	High	Not Found	High	High	Not Found	Not Found	High	Not Found	High	High	Not Found	High	High	Not Found	High	High	Not Found	Not Found	Not Found	Not Found	Not Found	High	Not Found	Not Found
	FALSE	High	[K].VNDGVVTDQIDYLDAADEDRYTVAQASAPMDENGK.[F]			6.9601e-06	0	1	2	4	X4R9F8	X4R9F8 [496-530]	1	3785.71	Not Found	Not Found	Not Found	Not Found	Not Found	Not Found	Not Found	High	Not Found	Not Found	Not Found	Not Found	Not Found	High	Not Found	Not Found	Not Found	Not Found	Not Found	Not Found	Not Found	Not Found	High	Not Found	Not Found	Not Found	Not Found	Not Found	Not Found	Not Found	Not Found	Not Found	Not Found	Not Found	Not Found
	FALSE	High	[R].EEFADYPILIDTLEK.[D]			2.8426e-05	0	1	2	6	X4R9F8	X4R9F8 [228-242]	0	1795.9	Not Found	Not Found	Not Found	Not Found	Not Found	High	Not Found	Not Found	Not Found	Not Found	Not Found	Not Found	High	Not Found	Not Found	Not Found	Not Found	Not Found	Not Found	High	Not Found	Not Found	Not Found	Not Found	Not Found	Not Found	High	Not Found	Not Found	Not Found	Not Found	Not Found	Not Found	Not Found	Not Found
	FALSE	High	[K].LHHLVDDKIHAR.[S]			0.000175962	0	1	4	3	X4R9F8	X4R9F8 [1011-1022]	1	1453.8	Not Found	Not Found	Not Found	Not Found	Not Found	Not Found	Not Found	Not Found	Not Found	Not Found	Not Found	Not Found	Not Found	Not Found	Not Found	Not Found	Not Found	Not Found	Not Found	Not Found	Not Found	Not Found	Not Found	Not Found	Not Found	Not Found	High	Not Found	Not Found	Not Found	Not Found	Not Found	Not Found	Not Found	Not Found
	FALSE	High	[K].EFSAENHDELPSDIR.[Q]			0.00022583	0	1	2	25	X4R9F8	X4R9F8 [829-843]	0	1758.79	Not Found	Not Found	Not Found	Not Found	Not Found	High	Not Found	High	Not Found	Not Found	Not Found	Not Found	Not Found	High	High	Not Found	Not Found	Not Found	Not Found	High	High	High	Not Found	Not Found	Not Found	High	High	Not Found	Not Found	Not Found	Not Found	Not Found	Not Found	Not Found	Not Found
	FALSE	High	[R].EVVVEDDDIDHFGNRR.[I]			0.00145647	0	1	2	71	X4R9F8	X4R9F8 [339-354]	1	1914.89	Not Found	High	High	Not Found	High	High	Not Found	High	High	Not Found	High	Not Found	High	High	High	High	High	High	High	High	High	High	High	Not Found	High	High	High	Not Found	High	High	High	High	High	Not Found	High
	FALSE	High	[K].VVVNEGDRLEK.[G]			0.000451621	0	1	2	37	X4R9F8	X4R9F8 [665-675]	1	1257.68	High	High	High	High	High	High	Not Found	High	High	Not Found	High	Not Found	High	High	Not Found	High	High	High	High	High	High	High	High	High	High	Not Found	High	Not Found	High	High	Not Found	High	High	Not Found	Not Found
	FALSE	High	[R].AAVDAGDVLVAR.[A]			8.26616e-05	0	1	2	24	X4R9F8	X4R9F8 [611-622]	0	1156.63	Not Found	High	Not Found	Not Found	Not Found	Not Found	Not Found	High	High	Not Found	High	High	Not Found	Not Found	High	High	High	High	Not Found	Not Found	Not Found	Not Found	High	High	Not Found	Not Found	High	Not Found	Not Found	Not Found	High	Not Found	High	Not Found	Not Found
	FALSE	High	[K].LGLDSDLAER.[Q]			0.000600025	0	1	1	31	X4R9F8	X4R9F8 [298-307]	0	1088.56	Not Found	Not Found	Not Found	High	High	High	Not Found	High	High	High	High	Not Found	Not Found	Not Found	Not Found	High	High	High	High	High	High	High	Not Found	Not Found	High	High	High	Not Found	Not Found	High	High	Not Found	High	High	Not Found
	FALSE	High	[R].DIPNVSEEMLSHLDER.[G]			3.62308e-05	0	1	2	15	X4R9F8	X4R9F8 [749-764]	0	1883.88	Not Found	High	High	Not Found	High	High	Not Found	Not Found	Not Found	Not Found	Not Found	Not Found	High	High	High	Not Found	Not Found	High	Not Found	Not Found	High	Not Found	Not Found	Not Found	Not Found	High	Not Found	Not Found	Not Found	Not Found	Not Found	Not Found	Not Found	Not Found	Not Found
	FALSE	High	[R].AVGELIQNQVR.[T]			0.000247123	0	1	2	19	X4R9F8	X4R9F8 [357-367]	0	1226.69	Not Found	High	High	Not Found	Not Found	High	Not Found	High	High	Not Found	High	Not Found	Not Found	High	Not Found	Not Found	High	Not Found	Not Found	Not Found	High	Not Found	High	Not Found	Not Found	Not Found	High	Not Found	Not Found	High	High	Not Found	High	High	High
	FALSE	High	[R].EVVVEDDDIDHFGNR.[R]			6.81687e-06	0	1	2	59	X4R9F8	X4R9F8 [339-353]	0	1758.79	Not Found	High	High	Not Found	Not Found	High	Not Found	High	High	Not Found	High	High	High	High	High	High	High	High	High	High	High	High	High	High	High	High	High	Not Found	Not Found	High	High	High	High	High	High
	FALSE	High	[K].ALGMTESEIR.[E]			0.00111167	0	1	2	3	X4R9F8	X4R9F8 [218-227]	0	1106.55	Not Found	Not Found	Not Found	Not Found	Not Found	Not Found	Not Found	Not Found	Not Found	Not Found	Not Found	Not Found	Not Found	Not Found	Not Found	Not Found	Not Found	Not Found	Not Found	Not Found	High	Not Found	Not Found	Not Found	Not Found	Not Found	High	Not Found	Not Found	Not Found	Not Found	Not Found	Not Found	Not Found	Not Found
	FALSE	High	[K].LRPGEPPTAEAGR.[T]			0.00761176	0.000191922	1	2	18	X4R9F8	X4R9F8 [259-271]	0	1350.71	Not Found	Not Found	Not Found	High	Not Found	High	High	Not Found	Not Found	Not Found	Not Found	High	Not Found	Not Found	Not Found	High	Not Found	High	Not Found	High	Not Found	Not Found	Not Found	Not Found	Not Found	High	High	Not Found	Not Found	Not Found	Not Found	Not Found	Not Found	Not Found	Not Found
	FALSE	High	[R].AAGEEWALR.[L]			0.0020449	0.000191922	1	4	7	X4R9F8	X4R9F8 [928-936]	0	1002.5	Not Found	Not Found	Not Found	Not Found	Not Found	High	Not Found	High	Not Found	Not Found	Not Found	Not Found	High	Not Found	High	Not Found	Not Found	Not Found	Not Found	Not Found	Not Found	Not Found	Not Found	Not Found	Not Found	Not Found	High	Not Found	Not Found	Not Found	Not Found	Not Found	Not Found	Not Found	Not Found
	FALSE	High	[K].LHHLVDDK.[I]			0.00605974	0.000191922	1	4	7	X4R9F8	X4R9F8 [1011-1018]	0	976.521	Not Found	Not Found	Not Found	High	Not Found	Not Found	Not Found	Not Found	Not Found	High	Not Found	Not Found	Not Found	Not Found	Not Found	Not Found	Not Found	Not Found	Not Found	Not Found	Not Found	High	Not Found	Not Found	Not Found	Not Found	Not Found	Not Found	Not Found	Not Found	Not Found	Not Found	Not Found	Not Found	Not Found
	FALSE	High	[K].MTTTIEGGREVVVEDDDIDHFGNRR.[I]			0.00585387	0.000191922	1	2	3	X4R9F8	X4R9F8 [330-354]	2	2861.35	Not Found	Not Found	Not Found	Not Found	Not Found	Not Found	Not Found	Not Found	Not Found	Not Found	Not Found	Not Found	Not Found	Not Found	Not Found	Not Found	Not Found	Not Found	Not Found	Not Found	High	Not Found	Not Found	Not Found	Not Found	High	Not Found	Not Found	Not Found	Not Found	Not Found	Not Found	Not Found	Not Found	Not Found
	FALSE	High	[R].STGPYSMVTQQPLGGK.[A]	1xOxidation [M7]		0.00269735	0.000191922	1	4	1	X4R9F8	X4R9F8 [1023-1038]	0	1666.81	Not Found	Not Found	Not Found	Not Found	Not Found	Not Found	Not Found	Not Found	Not Found	Not Found	Not Found	Not Found	Not Found	Not Found	Not Found	Not Found	Not Found	Not Found	Not Found	Not Found	Not Found	Not Found	Not Found	Not Found	Not Found	Not Found	High	Not Found	Not Found	Not Found	Not Found	Not Found	Not Found	Not Found	Not Found
	FALSE	High	[R].ALMGANMQR.[Q]			0.00917154	0.000191922	1	2	1	X4R9F8	X4R9F8 [582-590]	0	991.481	Not Found	Not Found	Not Found	Not Found	Not Found	Not Found	Not Found	Not Found	Not Found	Not Found	Not Found	Not Found	Not Found	Not Found	Not Found	Not Found	Not Found	Not Found	Not Found	Not Found	Not Found	Not Found	Not Found	Not Found	Not Found	Not Found	High	Not Found	Not Found	Not Found	Not Found	Not Found	Not Found	Not Found	Not Found
	FALSE	High	[R].ALMGANMQR.[Q]	2xOxidation [M3; M7]		0.00700621	0.000191922	1	2	2	X4R9F8	X4R9F8 [582-590]	0	1023.47	Not Found	Not Found	Not Found	Not Found	Not Found	Not Found	Not Found	Not Found	Not Found	Not Found	Not Found	Not Found	Not Found	Not Found	Not Found	Not Found	Not Found	Not Found	Not Found	Not Found	Not Found	Not Found	Not Found	Not Found	Not Found	Not Found	High	Not Found	Not Found	Not Found	Not Found	Not Found	Not Found	Not Found	Not Found
	FALSE	High	[K].SGLEEIFDEVSPIQNTAETMGLVLSNPHLEGEK.[A]	1xOxidation [M20]		0.00542517	0.000191922	1	2	1	X4R9F8	X4R9F8 [62-94]	0	3599.74	Not Found	Not Found	Not Found	Not Found	Not Found	Not Found	Not Found	Not Found	Not Found	Not Found	Not Found	Not Found	Not Found	Not Found	Not Found	Not Found	Not Found	Not Found	Not Found	Not Found	Not Found	Not Found	Not Found	Not Found	Not Found	Not Found	High	Not Found	Not Found	Not Found	Not Found	Not Found	Not Found	Not Found	Not Found
	FALSE	High	[K].GETELTSEER.[L]			0.00275395	0.000191922	1	2	28	X4R9F8	X4R9F8 [787-796]	0	1150.52	Not Found	Not Found	High	Not Found	Not Found	High	Not Found	High	High	Not Found	High	High	Not Found	High	High	High	High	High	Not Found	High	High	Not Found	High	High	Not Found	High	High	Not Found	Not Found	Not Found	Not Found	Not Found	High	Not Found	High
	FALSE	High	[K].EFSAENHDELPSDIRQSVR.[V]			0.00777113	0.000191922	1	2	1	X4R9F8	X4R9F8 [829-847]	1	2229.05	Not Found	Not Found	Not Found	Not Found	Not Found	Not Found	Not Found	Not Found	Not Found	Not Found	Not Found	Not Found	Not Found	Not Found	Not Found	Not Found	Not Found	Not Found	Not Found	Not Found	Not Found	Not Found	Not Found	Not Found	Not Found	Not Found	High	Not Found	Not Found	Not Found	Not Found	Not Found	Not Found	Not Found	Not Found
	FALSE	High	[R].GLLGHTNPNR.[D]			0.00499315	0.000191922	1	4	6	X4R9F8	X4R9F8 [965-974]	0	1078.58	Not Found	Not Found	Not Found	Not Found	Not Found	High	High	High	Not Found	Not Found	Not Found	Not Found	Not Found	Not Found	Not Found	High	Not Found	Not Found	Not Found	Not Found	Not Found	Not Found	Not Found	Not Found	Not Found	Not Found	High	Not Found	Not Found	Not Found	Not Found	Not Found	Not Found	Not Found	Not Found
	FALSE	High	[K].VNDGVVTDQIDYLDAADEDRYTVAQASAPMDENGK.[F]	1xOxidation [M30]		0.00408562	0.000191922	1	2	1	X4R9F8	X4R9F8 [496-530]	1	3801.7	Not Found	Not Found	Not Found	Not Found	Not Found	Not Found	Not Found	Not Found	Not Found	Not Found	Not Found	Not Found	Not Found	Not Found	Not Found	Not Found	Not Found	Not Found	Not Found	Not Found	Not Found	Not Found	Not Found	Not Found	Not Found	Not Found	Not Found	Not Found	Not Found	Not Found	Not Found	Not Found	Not Found	Not Found	Not Found
	FALSE	High	[R].MVDETGKAR.[L]			0.00506269	0.000191922	1	4	4	X4R9F8	X4R9F8 [979-987]	1	1006.5	Not Found	Not Found	Not Found	Not Found	Not Found	Not Found	Not Found	Not Found	Not Found	Not Found	Not Found	Not Found	Not Found	Not Found	Not Found	Not Found	Not Found	Not Found	Not Found	Not Found	High	Not Found	Not Found	Not Found	Not Found	High	Not Found	Not Found	Not Found	Not Found	Not Found	Not Found	Not Found	Not Found	Not Found
	FALSE	High	[K].GDNVPEPGLPESFK.[V]			0.00910847	0.000191922	1	2	40	X4R9F8	X4R9F8 [1087-1100]	0	1485.72	Not Found	Not Found	High	Not Found	High	High	Not Found	High	High	Not Found	High	High	High	High	High	High	High	High	High	High	High	High	High	High	High	High	High	Not Found	Not Found	Not Found	High	Not Found	High	High	High
	FALSE	High	[R].YTVAQASAPMDENGKFLEEEVLVR.[L]	1xOxidation [M10]		0.006018	0.000191922	1	2	2	X4R9F8	X4R9F8 [516-539]	1	2712.32	Not Found	Not Found	Not Found	Not Found	Not Found	Not Found	Not Found	Not Found	Not Found	Not Found	Not Found	Not Found	Not Found	Not Found	Not Found	Not Found	Not Found	Not Found	Not Found	Not Found	Not Found	Not Found	Not Found	Not Found	Not Found	Not Found	High	Not Found	Not Found	Not Found	Not Found	Not Found	Not Found	Not Found	Not Found
	FALSE	High	[R].DIPNVSEEMLSHLDER.[G]	1xOxidation [M9]		0.0116753	0.000363712	1	2	3	X4R9F8	X4R9F8 [749-764]	0	1899.88	Not Found	Not Found	Not Found	Not Found	Not Found	Not Found	Not Found	Not Found	Not Found	Not Found	Not Found	Not Found	High	Not Found	Not Found	Not Found	Not Found	Not Found	Not Found	Not Found	Not Found	Not Found	Not Found	Not Found	Not Found	Not Found	High	Not Found	Not Found	Not Found	Not Found	Not Found	Not Found	Not Found	Not Found
	FALSE	High	[R].HGNKGVISR.[I]			0.0113579	0.000363712	1	2	3	X4R9F8	X4R9F8 [866-874]	1	967.543	Not Found	Not Found	Not Found	Not Found	Not Found	Not Found	Not Found	Not Found	Not Found	Not Found	Not Found	Not Found	Not Found	Not Found	Not Found	Not Found	Not Found	Not Found	Not Found	Not Found	Not Found	Not Found	Not Found	Not Found	Not Found	Not Found	High	Not Found	Not Found	Not Found	Not Found	Not Found	Not Found	Not Found	Not Found
	FALSE	High	[R].YTVAQASAPMDENGK.[F]			0.0130358	0.000363712	1	2	1	X4R9F8	X4R9F8 [516-530]	0	1581.72	Not Found	Not Found	Not Found	Not Found	Not Found	Not Found	Not Found	Not Found	Not Found	Not Found	Not Found	Not Found	Not Found	Not Found	Not Found	Not Found	Not Found	Not Found	Not Found	Not Found	Not Found	Not Found	Not Found	Not Found	Not Found	Not Found	High	Not Found	Not Found	Not Found	Not Found	Not Found	Not Found	Not Found	Not Found
	FALSE	High	[K].ITPKGETELTSEER.[L]			0.012337	0.000363712	1	2	5	X4R9F8	X4R9F8 [783-796]	1	1589.8	Not Found	Not Found	High	Not Found	Not Found	Not Found	Not Found	High	Not Found	Not Found	Not Found	Not Found	Not Found	High	Not Found	Not Found	Not Found	Not Found	Not Found	Not Found	High	Not Found	Not Found	Not Found	Not Found	Not Found	Not Found	Not Found	Not Found	Not Found	Not Found	Not Found	Not Found	Not Found	Not Found
	FALSE	High	[R].TFNTTVVNGK.[L]			0.0117561	0.000363712	1	2	18	X4R9F8	X4R9F8 [6-15]	0	1080.57	Not Found	High	Not Found	Not Found	Not Found	High	Not Found	High	High	Not Found	High	Not Found	Not Found	High	Not Found	Not Found	Not Found	Not Found	Not Found	High	High	Not Found	Not Found	Not Found	Not Found	High	High	Not Found	Not Found	Not Found	Not Found	Not Found	High	Not Found	Not Found
	FALSE	High	[K].VVVNEGDR.[L]			0.0243494	0.000652126	1	2	2	X4R9F8	X4R9F8 [665-672]	0	887.458	Not Found	Not Found	Not Found	Not Found	Not Found	Not Found	Not Found	Not Found	Not Found	Not Found	Not Found	Not Found	Not Found	Not Found	Not Found	Not Found	Not Found	Not Found	Not Found	Not Found	Not Found	Not Found	Not Found	Not Found	Not Found	Not Found	High	Not Found	Not Found	Not Found	Not Found	Not Found	Not Found	Not Found	Not Found
	FALSE	High	[K].MTTTIEGGR.[E]			0.0392165	0.000779447	1	2	3	X4R9F8	X4R9F8 [330-338]	0	965.472	Not Found	Not Found	Not Found	Not Found	Not Found	Not Found	Not Found	Not Found	High	Not Found	Not Found	Not Found	Not Found	Not Found	Not Found	Not Found	Not Found	Not Found	Not Found	Not Found	Not Found	Not Found	Not Found	Not Found	Not Found	Not Found	High	Not Found	Not Found	Not Found	Not Found	Not Found	Not Found	Not Found	Not Found
	FALSE	High	[K].LGPEEITR.[D]			0.0333221	0.000779447	1	2	21	X4R9F8	X4R9F8 [741-748]	0	914.494	Not Found	Not Found	Not Found	Not Found	High	High	Not Found	High	Not Found	Not Found	Not Found	High	High	High	High	Not Found	Not Found	High	High	High	High	High	High	Not Found	High	Not Found	High	Not Found	Not Found	Not Found	Not Found	Not Found	Not Found	Not Found	Not Found
	FALSE	High	[K].TSDKLIYNTK.[I]			0.0359076	0.000779447	1	2	1	X4R9F8	X4R9F8 [172-181]	1	1182.64	Not Found	Not Found	Not Found	Not Found	Not Found	Not Found	Not Found	Not Found	Not Found	Not Found	Not Found	Not Found	Not Found	Not Found	Not Found	Not Found	Not Found	Not Found	Not Found	Not Found	Not Found	Not Found	Not Found	Not Found	Not Found	Not Found	Not Found	Not Found	Not Found	Not Found	Not Found	Not Found	Not Found	Not Found	Not Found
	FALSE	High	[R].MTTQDAEAITPSSLINIRPIVAAIK.[E]			0.0317726	0.000779447	1	2	1	X4R9F8	X4R9F8 [381-405]	0	2653.46	Not Found	Not Found	Not Found	Not Found	Not Found	Not Found	Not Found	Not Found	Not Found	Not Found	Not Found	Not Found	Not Found	Not Found	Not Found	Not Found	Not Found	Not Found	Not Found	Not Found	Not Found	Not Found	Not Found	Not Found	Not Found	Not Found	Not Found	Not Found	Not Found	Not Found	Not Found	Not Found	Not Found	Not Found	Not Found
	FALSE	High	[K].MTTTIEGGREVVVEDDDIDHFGNRR.[I]	1xOxidation [M1]		0.0342405	0.000779447	1	2	3	X4R9F8	X4R9F8 [330-354]	2	2877.34	Not Found	Not Found	Not Found	Not Found	Not Found	Not Found	Not Found	Not Found	Not Found	Not Found	Not Found	Not Found	Not Found	Not Found	Not Found	Not Found	Not Found	Not Found	Not Found	Not Found	Not Found	Not Found	Not Found	Not Found	Not Found	High	High	Not Found	Not Found	Not Found	Not Found	Not Found	Not Found	Not Found	Not Found
	FALSE	High	[K].VYEAIVKGDNVPEPGLPESFKVLVQEMR.[S]	1xOxidation [M27]		0.0568074	0.00193967	1	2	2	X4R9F8	X4R9F8 [1080-1107]	2	3159.64	Not Found	Not Found	Not Found	Not Found	Not Found	Not Found	Not Found	Not Found	Not Found	Not Found	Not Found	Not Found	Not Found	Not Found	Not Found	Not Found	Not Found	Not Found	Not Found	Not Found	Not Found	Not Found	Not Found	Not Found	Not Found	Not Found	High	Not Found	Not Found	Not Found	Not Found	Not Found	Not Found	Not Found	Not Found
	FALSE	High	[R].STGPYSMVTQQPLGGK.[A]			0.0619632	0.00206996	1	4	2	X4R9F8	X4R9F8 [1023-1038]	0	1650.82	Not Found	Not Found	Not Found	Not Found	Not Found	Not Found	Not Found	Not Found	Not Found	Not Found	Not Found	Not Found	Not Found	Not Found	Not Found	Not Found	Not Found	Not Found	Not Found	Not Found	Not Found	Not Found	Not Found	Not Found	Not Found	Not Found	Not Found	Not Found	Not Found	Not Found	Not Found	Not Found	Not Found	Not Found	Not Found
	FALSE	High	[R].GLLGHTNPNRDGER.[M]			0.0603309	0.00206996	1	4	12	X4R9F8	X4R9F8 [965-978]	1	1535.77	Not Found	High	Not Found	Not Found	Not Found	Not Found	Not Found	High	High	Not Found	Not Found	Not Found	Not Found	Not Found	Not Found	Not Found	High	Not Found	Not Found	Not Found	Not Found	Not Found	Not Found	Not Found	Not Found	Not Found	High	Not Found	Not Found	Not Found	Not Found	Not Found	Not Found	Not Found	Not Found
	FALSE	High	[R].LPEDAVK.[A]			0.0666723	0.00217168	1	4	11	X4R9F8	X4R9F8 [937-943]	0	771.425	Not Found	Not Found	Not Found	Not Found	Not Found	High	Not Found	High	Not Found	High	High	Not Found	Not Found	High	Not Found	Not Found	High	Not Found	Not Found	Not Found	High	Not Found	Not Found	Not Found	High	Not Found	Not Found	Not Found	Not Found	Not Found	Not Found	Not Found	Not Found	Not Found	High
	FALSE	High	[R].ERMTTQDAEAITPSSLINIRPIVAAIK.[E]			0.0671169	0.00217168	1	2	1	X4R9F8	X4R9F8 [379-405]	1	2938.6	Not Found	Not Found	Not Found	Not Found	Not Found	Not Found	Not Found	Not Found	Not Found	Not Found	Not Found	Not Found	Not Found	Not Found	Not Found	Not Found	Not Found	Not Found	Not Found	Not Found	Not Found	Not Found	Not Found	Not Found	Not Found	Not Found	Not Found	Not Found	Not Found	Not Found	Not Found	Not Found	Not Found	Not Found	Not Found
	FALSE	High	[K].LNSDRVSFAK.[I]			0.0731593	0.00217168	1	2	1	X4R9F8	X4R9F8 [16-25]	1	1136.61	Not Found	Not Found	Not Found	Not Found	Not Found	Not Found	Not Found	Not Found	Not Found	Not Found	Not Found	Not Found	Not Found	Not Found	Not Found	Not Found	Not Found	Not Found	Not Found	Not Found	Not Found	Not Found	Not Found	Not Found	Not Found	Not Found	High	Not Found	Not Found	Not Found	Not Found	Not Found	Not Found	Not Found	Not Found
	FALSE	High	[R].QLQLTDVTATLR.[Y]			0.0741335	0.00217168	1	2	1	X4R9F8	X4R9F8 [308-319]	0	1358.76	Not Found	Not Found	Not Found	Not Found	Not Found	Not Found	Not Found	Not Found	Not Found	Not Found	Not Found	Not Found	Not Found	Not Found	Not Found	Not Found	Not Found	Not Found	Not Found	Not Found	Not Found	Not Found	Not Found	Not Found	Not Found	Not Found	Not Found	Not Found	Not Found	Not Found	Not Found	Not Found	Not Found	Not Found	Not Found
	FALSE	High	[R].MVDETGK.[A]			0.0818403	0.00257646	1	4	4	X4R9F8	X4R9F8 [979-985]	0	779.36	Not Found	Not Found	Not Found	Not Found	Not Found	Not Found	Not Found	Not Found	Not Found	Not Found	Not Found	Not Found	Not Found	Not Found	Not Found	Not Found	Not Found	Not Found	Not Found	High	High	Not Found	Not Found	Not Found	Not Found	Not Found	Not Found	Not Found	Not Found	Not Found	Not Found	Not Found	Not Found	Not Found	Not Found
	FALSE	High	[R].LSALGPGGLSR.[D]			0.0856895	0.0027069	1	2	1	X4R9F8	X4R9F8 [432-442]	0	1027.59	Not Found	Not Found	Not Found	Not Found	Not Found	Not Found	Not Found	Not Found	Not Found	Not Found	Not Found	Not Found	Not Found	Not Found	Not Found	Not Found	Not Found	Not Found	Not Found	Not Found	Not Found	High	Not Found	Not Found	Not Found	Not Found	Not Found	Not Found	Not Found	Not Found	Not Found	Not Found	Not Found	Not Found	Not Found
	FALSE	High	[K].KLGLDSDLAER.[Q]			0.101521	0.00362667	1	1	4	X4R9F8	X4R9F8 [297-307]	1	1216.65	Not Found	Not Found	Not Found	Not Found	Not Found	Not Found	Not Found	High	Not Found	Not Found	Not Found	Not Found	Not Found	Not Found	Not Found	Not Found	Not Found	Not Found	Not Found	Not Found	Not Found	Not Found	Not Found	Not Found	Not Found	Not Found	High	Not Found	Not Found	Not Found	Not Found	Not Found	Not Found	Not Found	Not Found
	FALSE	High	[R].ALMGANMQR.[Q]	1xOxidation [M]		0.111134	0.00399102	1	2	2	X4R9F8	X4R9F8 [582-590]	0	1007.48	Not Found	Not Found	Not Found	Not Found	Not Found	Not Found	Not Found	Not Found	Not Found	Not Found	Not Found	Not Found	Not Found	Not Found	Not Found	Not Found	Not Found	Not Found	Not Found	Not Found	Not Found	Not Found	Not Found	Not Found	Not Found	Not Found	High	Not Found	Not Found	Not Found	Not Found	Not Found	Not Found	Not Found	Not Found
	FALSE	High	[R].TFNTTVVNGKLNSDRVSFAK.[I]			0.111852	0.00399102	1	2	1	X4R9F8	X4R9F8 [6-25]	2	2198.16	Not Found	Not Found	Not Found	Not Found	Not Found	Not Found	Not Found	Not Found	Not Found	Not Found	Not Found	Not Found	Not Found	Not Found	Not Found	Not Found	Not Found	Not Found	Not Found	Not Found	Not Found	Not Found	Not Found	Not Found	Not Found	Not Found	High	Not Found	Not Found	Not Found	Not Found	Not Found	Not Found	Not Found	Not Found
	FALSE	High	[K].VYEAIVK.[G]			0.129583	0.00503635	1	2	1	X4R9F8	X4R9F8 [1080-1086]	0	821.477	Not Found	Not Found	Not Found	Not Found	Not Found	Not Found	Not Found	Not Found	High	Not Found	Not Found	Not Found	Not Found	Not Found	Not Found	Not Found	Not Found	Not Found	Not Found	Not Found	Not Found	Not Found	Not Found	Not Found	Not Found	Not Found	Not Found	Not Found	Not Found	Not Found	Not Found	Not Found	Not Found	Not Found	Not Found
	FALSE	High	[R].MVDETGK.[A]	1xOxidation [M1]		0.13124	0.00503635	1	4	2	X4R9F8	X4R9F8 [979-985]	0	795.355	Not Found	Not Found	Not Found	Not Found	Not Found	Not Found	Not Found	Not Found	Not Found	Not Found	High	Not Found	Not Found	Not Found	Not Found	Not Found	Not Found	Not Found	Not Found	High	Not Found	Not Found	Not Found	Not Found	Not Found	Not Found	Not Found	Not Found	Not Found	Not Found	Not Found	Not Found	Not Found	Not Found	Not Found
	FALSE	High	[R].ILPLEDMPFMEDGTPVDIVLNPLGVPSR.[M]	1xOxidation [M10]		0.14703	0.00617439	1	2	1	X4R9F8	X4R9F8 [875-902]	0	3080.57	Not Found	Not Found	Not Found	Not Found	Not Found	Not Found	Not Found	Not Found	Not Found	Not Found	Not Found	Not Found	Not Found	Not Found	Not Found	Not Found	Not Found	Not Found	Not Found	Not Found	Not Found	Not Found	Not Found	Not Found	Not Found	Not Found	Not Found	Not Found	Not Found	Not Found	Not Found	Not Found	Not Found	Not Found	Not Found
	FALSE	High	[K].ALGMTESEIR.[E]	1xOxidation [M4]		0.180386	0.00812049	1	2	1	X4R9F8	X4R9F8 [218-227]	0	1122.55	Not Found	Not Found	Not Found	Not Found	Not Found	Not Found	Not Found	Not Found	Not Found	Not Found	Not Found	Not Found	Not Found	Not Found	Not Found	Not Found	Not Found	Not Found	Not Found	Not Found	Not Found	Not Found	Not Found	Not Found	Not Found	Not Found	High	Not Found	Not Found	Not Found	Not Found	Not Found	Not Found	Not Found	Not Found
FALSE	High	Master Protein	X4QWN2	Htaa family protein OS=Trueperella pyogenes OX=1661 GN=CQ11_01465 PE=4 SV=1	0	375.194	48.5465	61	640	39	1	1032	112.35	9.01	High	High	High	Not Found	High	High	High	High	High	High	High	High	High	High	High	High	High	High	High	High	High	High	High	High	High	High	High	High	Not Found	High	High	High	High	High	High
	Checked	Confidence	Annotated Sequence	Modifications	Modifications in Master Proteins	Qvality PEP	Qvality q-value	# Protein Groups	# Proteins	# PSMs	Master Protein Accessions	Positions in Master Proteins	# Missed Cleavages	Theo. MH+ [Da]	Found in Sample: [S1] F1: Sample, A, 1	Found in Sample: [S2] F2: Sample, A, 2	Found in Sample: [S3] F3: Sample, A, 3	Found in Sample: [S4] F4: Sample, B, 1	Found in Sample: [S5] F5: Sample, B, 2	Found in Sample: [S6] F6: Sample, B, 3	Found in Sample: [S7] F7: Sample, C, 1	Found in Sample: [S8] F8: Sample, C, 2	Found in Sample: [S9] F9: Sample, C, 3	Found in Sample: [S10] F10: Sample, D, 1	Found in Sample: [S11] F11: Sample, D, 2	Found in Sample: [S12] F12: Sample, D, 3	Found in Sample: [S13] F13: Sample, E, 1	Found in Sample: [S14] F14: Sample, E, 2	Found in Sample: [S15] F15: Sample, E, 3	Found in Sample: [S16] F16: Sample, F, 1	Found in Sample: [S17] F17: Sample, F, 2	Found in Sample: [S18] F18: Sample, F, 3	Found in Sample: [S19] F19: Sample, G, 1	Found in Sample: [S20] F20: Sample, G, 2	Found in Sample: [S21] F21: Sample, G, 3	Found in Sample: [S22] F22: Sample, H, 1	Found in Sample: [S23] F23: Sample, H, 2	Found in Sample: [S24] F24: Sample, H, 3	Found in Sample: [S25] F25: Sample, I, 1	Found in Sample: [S26] F26: Sample, I, 2	Found in Sample: [S27] F27: Sample, I, 3	Found in Sample: [S28] F28: Sample, L, 1	Found in Sample: [S29] F29: Sample, L, 2	Found in Sample: [S30] F30: Sample, L, 3	Found in Sample: [S31] F31: Sample, M, 1	Found in Sample: [S32] F32: Sample, M, 2	Found in Sample: [S33] F33: Sample, M, 3	Found in Sample: [S34] F34: Sample, N, 1	Found in Sample: [S35] F35: Sample, N, 2
	FALSE	High	[K].SEKEIADEQAK.[R]			0.000361793	0	2	2	39	X4QWN2; A0A2G9KBZ5	X4QWN2 [544-554]; A0A2G9KBZ5 [538-548]	1	1247.61	Not Found	Not Found	High	High	High	High	Not Found	High	High	Not Found	High	Not Found	Not Found	High	Not Found	Not Found	High	High	High	High	Not Found	High	Not Found	Not Found	High	High	High	Not Found	High	High	High	High	High	High	Not Found
	FALSE	High	[K].EGVVQFTQKPVADLKDLK.[I]			0.000177185	0	1	1	9	X4QWN2	X4QWN2 [152-169]	1	2015.12	Not Found	Not Found	Not Found	Not Found	High	High	Not Found	High	High	Not Found	Not Found	Not Found	Not Found	High	Not Found	Not Found	High	Not Found	Not Found	Not Found	Not Found	Not Found	Not Found	Not Found	Not Found	Not Found	Not Found	Not Found	Not Found	High	Not Found	Not Found	Not Found	Not Found	Not Found
	FALSE	High	[K].LDSNYLTDLNALK.[G]			3.40396e-05	0	1	1	1	X4QWN2	X4QWN2 [329-341]	0	1479.77	Not Found	Not Found	Not Found	Not Found	Not Found	Not Found	Not Found	Not Found	Not Found	Not Found	Not Found	Not Found	Not Found	Not Found	Not Found	Not Found	Not Found	Not Found	Not Found	Not Found	Not Found	Not Found	Not Found	Not Found	Not Found	Not Found	High	Not Found	Not Found	Not Found	Not Found	Not Found	Not Found	Not Found	Not Found
	FALSE	High	[R].ASNNLLTDVSAVK.[T]			0.000218138	0	1	1	3	X4QWN2	X4QWN2 [351-363]	0	1331.72	Not Found	Not Found	Not Found	Not Found	Not Found	Not Found	Not Found	Not Found	Not Found	Not Found	Not Found	Not Found	Not Found	Not Found	Not Found	Not Found	Not Found	Not Found	High	Not Found	Not Found	Not Found	Not Found	Not Found	High	Not Found	High	Not Found	Not Found	Not Found	Not Found	Not Found	Not Found	Not Found	Not Found
	FALSE	High	[K].TTLNENVSALVGFYK.[G]			9.18396e-06	0	1	1	9	X4QWN2	X4QWN2 [184-198]	0	1655.86	Not Found	Not Found	High	Not Found	High	High	Not Found	High	Not Found	Not Found	Not Found	Not Found	Not Found	Not Found	Not Found	Not Found	Not Found	Not Found	Not Found	Not Found	Not Found	High	Not Found	Not Found	Not Found	Not Found	Not Found	High	Not Found	Not Found	High	Not Found	Not Found	Not Found	Not Found
	FALSE	High	[K].SDGAEKPKTDEKPSQPQPQGK.[E]			0.000163045	0	1	1	11	X4QWN2	X4QWN2 [755-775]	1	2252.12	Not Found	Not Found	Not Found	Not Found	Not Found	Not Found	Not Found	Not Found	Not Found	Not Found	Not Found	Not Found	Not Found	Not Found	Not Found	Not Found	Not Found	Not Found	High	High	Not Found	High	High	Not Found	High	High	High	Not Found	Not Found	Not Found	Not Found	Not Found	Not Found	Not Found	Not Found
	FALSE	High	[K].RVVLATLSEPEVSGTNDEQTIHFR.[S]			1.22027e-05	0	1	1	3	X4QWN2	X4QWN2 [698-721]	1	2698.38	Not Found	Not Found	High	Not Found	Not Found	Not Found	Not Found	Not Found	Not Found	Not Found	Not Found	Not Found	Not Found	High	Not Found	Not Found	Not Found	High	Not Found	Not Found	Not Found	Not Found	Not Found	Not Found	Not Found	Not Found	Not Found	Not Found	Not Found	Not Found	Not Found	Not Found	Not Found	Not Found	Not Found
	FALSE	High	[K].LNDQGELSETLQAKPKPYDVK.[S]			0.000775381	0	1	1	7	X4QWN2	X4QWN2 [498-518]	0	2373.23	Not Found	Not Found	Not Found	Not Found	High	High	Not Found	Not Found	Not Found	Not Found	Not Found	Not Found	Not Found	Not Found	Not Found	Not Found	Not Found	Not Found	Not Found	Not Found	Not Found	High	Not Found	Not Found	Not Found	Not Found	Not Found	Not Found	Not Found	Not Found	Not Found	Not Found	Not Found	Not Found	Not Found
	FALSE	High	[K].GKWELSDGATGTFTFPLKDPK.[Q]			6.00939e-05	0	1	1	17	X4QWN2	X4QWN2 [602-622]	2	2295.17	Not Found	Not Found	Not Found	Not Found	Not Found	Not Found	Not Found	High	High	Not Found	Not Found	Not Found	Not Found	High	Not Found	Not Found	Not Found	High	Not Found	Not Found	Not Found	Not Found	Not Found	Not Found	Not Found	High	High	Not Found	Not Found	High	Not Found	Not Found	High	Not Found	Not Found
	FALSE	High	[R].VVLATLSEPEVSGTNDEQTIHFR.[S]			6.35203e-05	0	1	1	26	X4QWN2	X4QWN2 [699-721]	0	2542.28	Not Found	High	High	Not Found	Not Found	Not Found	Not Found	High	High	Not Found	High	Not Found	Not Found	High	Not Found	Not Found	High	High	Not Found	Not Found	Not Found	Not Found	High	High	Not Found	Not Found	High	Not Found	Not Found	High	High	High	High	High	Not Found
	FALSE	High	[K].EGVVQFTQKPVADLKDLKIEQR.[D]			1.43117e-05	0	1	1	13	X4QWN2	X4QWN2 [152-173]	2	2541.4	Not Found	High	High	Not Found	High	High	Not Found	Not Found	High	Not Found	Not Found	Not Found	Not Found	Not Found	Not Found	Not Found	Not Found	Not Found	Not Found	Not Found	Not Found	Not Found	Not Found	Not Found	Not Found	Not Found	Not Found	Not Found	Not Found	High	Not Found	Not Found	Not Found	Not Found	Not Found
	FALSE	High	[K].LDSNYLTDLNALKGMEK.[I]			0.000339916	0	1	1	1	X4QWN2	X4QWN2 [329-345]	1	1924.97	Not Found	Not Found	Not Found	Not Found	Not Found	Not Found	Not Found	Not Found	Not Found	Not Found	Not Found	Not Found	Not Found	Not Found	Not Found	Not Found	Not Found	Not Found	Not Found	Not Found	Not Found	Not Found	Not Found	Not Found	Not Found	Not Found	High	Not Found	Not Found	Not Found	Not Found	Not Found	Not Found	Not Found	Not Found
	FALSE	High	[R].ITDKLFLQGNKLQDPNQVVNGEFIK.[Y]			4.40486e-06	0	1	1	4	X4QWN2	X4QWN2 [437-461]	2	2858.54	Not Found	Not Found	Not Found	Not Found	Not Found	Not Found	Not Found	Not Found	Not Found	Not Found	Not Found	Not Found	Not Found	Not Found	Not Found	Not Found	Not Found	Not Found	Not Found	Not Found	High	Not Found	Not Found	Not Found	Not Found	Not Found	High	Not Found	Not Found	Not Found	Not Found	Not Found	Not Found	Not Found	Not Found
	FALSE	High	[K].ELEEGSIDEFSLAHNKISDLTR.[Y]			5.96788e-05	0	1	1	2	X4QWN2	X4QWN2 [387-408]	1	2503.23	Not Found	Not Found	Not Found	Not Found	Not Found	Not Found	Not Found	Not Found	Not Found	Not Found	Not Found	Not Found	Not Found	Not Found	Not Found	Not Found	Not Found	Not Found	Not Found	Not Found	Not Found	Not Found	Not Found	Not Found	Not Found	Not Found	High	Not Found	Not Found	Not Found	Not Found	Not Found	Not Found	Not Found	Not Found
	FALSE	High	[R].NAITDLSPLSEAK.[K]			0.00119969	0	1	1	3	X4QWN2	X4QWN2 [310-322]	0	1358.72	Not Found	Not Found	Not Found	Not Found	Not Found	Not Found	Not Found	Not Found	Not Found	Not Found	Not Found	Not Found	Not Found	Not Found	Not Found	Not Found	Not Found	Not Found	High	Not Found	Not Found	Not Found	Not Found	Not Found	High	Not Found	High	Not Found	Not Found	Not Found	Not Found	Not Found	Not Found	Not Found	Not Found
	FALSE	High	[K].IATKRVVLATLSEPEVSGTNDEQTIHFR.[S]			0.000579592	0	1	1	1	X4QWN2	X4QWN2 [694-721]	2	3111.64	Not Found	Not Found	Not Found	Not Found	Not Found	Not Found	Not Found	Not Found	Not Found	Not Found	Not Found	Not Found	Not Found	Not Found	Not Found	Not Found	Not Found	Not Found	Not Found	Not Found	Not Found	Not Found	Not Found	Not Found	Not Found	Not Found	Not Found	Not Found	Not Found	High	Not Found	Not Found	Not Found	Not Found	Not Found
	FALSE	High	[R].YKDAVTPAVNVDLSFNEISNLGTLAGAR.[I]			1.31293e-08	0	1	1	1	X4QWN2	X4QWN2 [409-436]	1	2935.52	Not Found	Not Found	Not Found	Not Found	Not Found	Not Found	Not Found	Not Found	Not Found	Not Found	Not Found	Not Found	Not Found	Not Found	Not Found	Not Found	Not Found	Not Found	Not Found	Not Found	Not Found	Not Found	Not Found	Not Found	Not Found	Not Found	High	Not Found	Not Found	Not Found	Not Found	Not Found	Not Found	Not Found	Not Found
	FALSE	High	[K].LFLQGNKLQDPNQVVNGEFIK.[Y]			5.84506e-05	0	1	1	1	X4QWN2	X4QWN2 [441-461]	1	2401.29	Not Found	Not Found	Not Found	Not Found	Not Found	Not Found	Not Found	Not Found	Not Found	Not Found	Not Found	Not Found	Not Found	Not Found	Not Found	Not Found	Not Found	Not Found	Not Found	Not Found	Not Found	Not Found	Not Found	Not Found	Not Found	Not Found	High	Not Found	Not Found	Not Found	Not Found	Not Found	Not Found	Not Found	Not Found
	FALSE	High	[K].LQDPNQVVNGEFIK.[Y]			8.32365e-05	0	1	1	5	X4QWN2	X4QWN2 [448-461]	0	1600.83	Not Found	Not Found	Not Found	Not Found	Not Found	Not Found	Not Found	Not Found	Not Found	Not Found	Not Found	Not Found	Not Found	Not Found	Not Found	Not Found	Not Found	Not Found	High	Not Found	High	Not Found	Not Found	Not Found	Not Found	High	High	Not Found	Not Found	Not Found	Not Found	Not Found	Not Found	Not Found	Not Found
	FALSE	High	[K].GKSDGAEKPKTDEKPSQPQPQGK.[E]			0.00017115	0	1	1	17	X4QWN2	X4QWN2 [753-775]	2	2437.23	Not Found	Not Found	Not Found	Not Found	Not Found	Not Found	Not Found	Not Found	Not Found	Not Found	Not Found	Not Found	Not Found	Not Found	Not Found	Not Found	Not Found	Not Found	High	High	High	High	High	Not Found	High	High	High	Not Found	Not Found	Not Found	Not Found	Not Found	Not Found	Not Found	Not Found
	FALSE	High	[K].VHFTAHHGLLDLAIEQPTVR.[K]			0.000209253	0	2	2	3	X4QWN2; A0A2G9KBZ5	X4QWN2 [638-657]; A0A2G9KBZ5 [632-651]	0	2254.21	Not Found	Not Found	Not Found	Not Found	High	Not Found	Not Found	Not Found	Not Found	Not Found	Not Found	Not Found	Not Found	Not Found	Not Found	Not Found	Not Found	Not Found	Not Found	Not Found	Not Found	Not Found	Not Found	Not Found	Not Found	Not Found	Not Found	Not Found	Not Found	Not Found	Not Found	Not Found	Not Found	Not Found	Not Found
	FALSE	High	[K].KGDKAPEPILWK.[I]			0.000243721	0	2	2	15	X4QWN2; A0A2G9KBZ5	X4QWN2 [213-224]; A0A2G9KBZ5 [213-224]	2	1381.78	Not Found	Not Found	Not Found	Not Found	High	High	Not Found	High	High	Not Found	Not Found	Not Found	Not Found	Not Found	Not Found	Not Found	High	High	Not Found	Not Found	High	Not Found	Not Found	Not Found	Not Found	Not Found	High	Not Found	Not Found	High	Not Found	Not Found	Not Found	High	Not Found
	FALSE	High	[R].DGYAVISSTK.[T]			0.00103727	0	1	1	13	X4QWN2	X4QWN2 [174-183]	0	1040.53	Not Found	Not Found	Not Found	Not Found	High	High	Not Found	High	High	Not Found	Not Found	Not Found	Not Found	High	Not Found	Not Found	High	Not Found	Not Found	Not Found	Not Found	Not Found	Not Found	Not Found	Not Found	Not Found	Not Found	High	Not Found	High	Not Found	Not Found	Not Found	High	Not Found
	FALSE	High	[R].ITDKLFLQGNK.[L]			0.000559853	0	1	1	2	X4QWN2	X4QWN2 [437-447]	1	1276.73	Not Found	Not Found	Not Found	Not Found	Not Found	Not Found	Not Found	Not Found	Not Found	Not Found	Not Found	Not Found	Not Found	Not Found	Not Found	Not Found	Not Found	Not Found	Not Found	Not Found	Not Found	Not Found	Not Found	Not Found	Not Found	Not Found	High	Not Found	Not Found	Not Found	Not Found	Not Found	Not Found	Not Found	Not Found
	FALSE	High	[R].ISDITQLPKELEEGSIDEFSLAHNK.[I]			6.90297e-05	0	1	1	3	X4QWN2	X4QWN2 [378-402]	1	2813.42	Not Found	Not Found	Not Found	Not Found	Not Found	Not Found	Not Found	Not Found	Not Found	Not Found	Not Found	Not Found	Not Found	Not Found	Not Found	Not Found	Not Found	Not Found	Not Found	Not Found	High	Not Found	Not Found	Not Found	Not Found	High	Not Found	Not Found	Not Found	Not Found	Not Found	Not Found	Not Found	Not Found	Not Found
	FALSE	High	[R].EYVGMMWGEGTQEGER.[R]	2xOxidation [M5; M6]		0.00124197	0	1	1	1	X4QWN2	X4QWN2 [60-75]	0	1890.76	Not Found	Not Found	Not Found	Not Found	Not Found	Not Found	Not Found	Not Found	Not Found	Not Found	Not Found	Not Found	Not Found	Not Found	Not Found	Not Found	Not Found	Not Found	Not Found	Not Found	Not Found	Not Found	Not Found	Not Found	Not Found	Not Found	High	Not Found	Not Found	Not Found	Not Found	Not Found	Not Found	Not Found	Not Found
	FALSE	High	[R].EYVGMMWGEGTQEGER.[R]			3.18014e-06	0	1	1	1	X4QWN2	X4QWN2 [60-75]	0	1858.77	Not Found	Not Found	Not Found	Not Found	Not Found	Not Found	Not Found	Not Found	Not Found	Not Found	Not Found	Not Found	Not Found	Not Found	Not Found	Not Found	Not Found	Not Found	Not Found	Not Found	Not Found	Not Found	Not Found	Not Found	Not Found	Not Found	High	Not Found	Not Found	Not Found	Not Found	Not Found	Not Found	Not Found	Not Found
	FALSE	High	[R].EYVGMMWGEGTQEGER.[R]	1xOxidation [M]		1.31865e-06	0	1	1	2	X4QWN2	X4QWN2 [60-75]	0	1874.77	Not Found	Not Found	Not Found	Not Found	Not Found	Not Found	Not Found	Not Found	Not Found	Not Found	Not Found	Not Found	Not Found	Not Found	Not Found	Not Found	Not Found	Not Found	Not Found	Not Found	Not Found	Not Found	Not Found	Not Found	Not Found	Not Found	High	Not Found	Not Found	Not Found	Not Found	Not Found	Not Found	Not Found	Not Found
	FALSE	High	[K].ELEEGSIDEFSLAHNK.[I]			1.1869e-05	0	1	1	5	X4QWN2	X4QWN2 [387-402]	0	1817.86	Not Found	Not Found	Not Found	Not Found	Not Found	Not Found	Not Found	Not Found	Not Found	Not Found	Not Found	Not Found	Not Found	Not Found	Not Found	Not Found	Not Found	Not Found	High	Not Found	Not Found	Not Found	Not Found	Not Found	High	Not Found	High	Not Found	Not Found	Not Found	Not Found	Not Found	Not Found	Not Found	Not Found
	FALSE	High	[K].SEKEIADEQAKR.[N]			2.024e-05	0	2	2	66	X4QWN2; A0A2G9KBZ5	X4QWN2 [544-555]; A0A2G9KBZ5 [538-549]	2	1403.71	Not Found	High	High	Not Found	High	High	Not Found	High	High	Not Found	High	Not Found	Not Found	High	High	High	High	High	High	High	High	High	High	Not Found	High	High	High	High	High	High	High	High	High	High	Not Found
	FALSE	High	[K].EGVVQFTQKPVADLK.[D]			0.000563746	0	1	1	17	X4QWN2	X4QWN2 [152-166]	0	1658.91	Not Found	High	High	Not Found	High	High	Not Found	High	Not Found	Not Found	Not Found	Not Found	Not Found	High	Not Found	High	High	Not Found	Not Found	Not Found	Not Found	Not Found	Not Found	Not Found	Not Found	Not Found	Not Found	Not Found	Not Found	High	High	Not Found	Not Found	High	Not Found
	FALSE	High	[K].EIDASETYANWDFR.[R]			8.87111e-06	0	2	2	8	X4QWN2; A0A2G9KBZ5	X4QWN2 [42-55]; A0A2G9KBZ5 [42-55]	0	1716.75	Not Found	Not Found	Not Found	Not Found	High	High	Not Found	High	Not Found	Not Found	Not Found	Not Found	Not Found	High	Not Found	Not Found	Not Found	Not Found	Not Found	Not Found	Not Found	High	Not Found	Not Found	Not Found	Not Found	High	Not Found	Not Found	Not Found	Not Found	Not Found	Not Found	Not Found	Not Found
	FALSE	High	[R].REDGVTLLEPK.[S]			0.0002667	0	2	2	77	X4QWN2; A0A2G9KBZ5	X4QWN2 [76-86]; A0A2G9KBZ5 [76-86]	1	1256.68	High	Not Found	High	High	High	High	Not Found	High	High	High	High	Not Found	High	High	High	High	High	High	High	Not Found	High	High	High	Not Found	High	High	High	High	Not Found	High	High	Not Found	High	High	Not Found
	FALSE	High	[R].ISDITQLPK.[E]			0.00589448	0.000191922	1	1	3	X4QWN2	X4QWN2 [378-386]	0	1014.58	Not Found	Not Found	Not Found	Not Found	Not Found	Not Found	Not Found	Not Found	Not Found	Not Found	Not Found	Not Found	Not Found	Not Found	Not Found	Not Found	Not Found	Not Found	High	Not Found	Not Found	Not Found	Not Found	Not Found	High	Not Found	High	Not Found	Not Found	Not Found	Not Found	Not Found	Not Found	Not Found	Not Found
	FALSE	High	[K].GDKAPEPILWK.[I]			0.00260559	0.000191922	2	2	3	X4QWN2; A0A2G9KBZ5	X4QWN2 [214-224]; A0A2G9KBZ5 [214-224]	1	1253.69	Not Found	Not Found	Not Found	Not Found	Not Found	Not Found	Not Found	Not Found	Not Found	Not Found	Not Found	Not Found	High	Not Found	Not Found	High	Not Found	Not Found	Not Found	Not Found	Not Found	Not Found	Not Found	Not Found	Not Found	Not Found	High	Not Found	Not Found	Not Found	Not Found	Not Found	Not Found	Not Found	Not Found
	FALSE	High	[K].YGGILDVWIANPTIDFEKK.[Q]			0.00249958	0.000191922	2	2	2	X4QWN2; A0A2G9KBZ5	X4QWN2 [119-137]; A0A2G9KBZ5 [119-137]	1	2179.14	Not Found	Not Found	Not Found	Not Found	High	Not Found	Not Found	Not Found	Not Found	Not Found	Not Found	Not Found	Not Found	Not Found	Not Found	Not Found	Not Found	Not Found	Not Found	Not Found	Not Found	Not Found	Not Found	Not Found	Not Found	Not Found	Not Found	Not Found	Not Found	Not Found	Not Found	Not Found	Not Found	Not Found	Not Found
	FALSE	High	[R].EDGVTLLEPK.[S]			0.00465948	0.000191922	2	2	25	X4QWN2; A0A2G9KBZ5	X4QWN2 [77-86]; A0A2G9KBZ5 [77-86]	0	1100.58	High	Not Found	Not Found	High	High	High	High	Not Found	High	High	Not Found	Not Found	High	High	Not Found	High	High	High	High	Not Found	Not Found	High	Not Found	Not Found	High	Not Found	High	High	Not Found	High	High	Not Found	Not Found	High	Not Found
	FALSE	High	[K].IADALAGK.[I]			0.00640426	0.000191922	1	1	22	X4QWN2	X4QWN2 [679-686]	0	758.441	Not Found	Not Found	Not Found	Not Found	High	High	Not Found	Not Found	High	High	High	High	High	Not Found	High	High	High	High	Not Found	Not Found	Not Found	Not Found	Not Found	Not Found	Not Found	Not Found	Not Found	Not Found	Not Found	High	Not Found	Not Found	High	Not Found	High
	FALSE	High	[K].EGQELDPMTIK.[V]	1xOxidation [M8]		0.00353311	0.000191922	1	1	14	X4QWN2	X4QWN2 [739-749]	0	1276.61	Not Found	Not Found	Not Found	Not Found	Not Found	Not Found	Not Found	High	Not Found	High	Not Found	Not Found	High	Not Found	Not Found	High	High	High	Not Found	Not Found	Not Found	Not Found	Not Found	Not Found	High	Not Found	High	Not Found	Not Found	High	Not Found	Not Found	Not Found	High	Not Found
	FALSE	High	[K].EGQELDPMTIK.[V]			0.00777113	0.000191922	1	1	14	X4QWN2	X4QWN2 [739-749]	0	1260.61	High	Not Found	Not Found	Not Found	Not Found	Not Found	High	Not Found	Not Found	High	Not Found	Not Found	High	High	Not Found	High	Not Found	Not Found	Not Found	Not Found	Not Found	Not Found	Not Found	Not Found	Not Found	Not Found	High	High	Not Found	High	High	Not Found	Not Found	Not Found	Not Found
	FALSE	High	[K].AKPGQKLDLSGAK.[G]			0.00793381	0.000191922	2	2	1	X4QWN2; A0A2G9KBZ5	X4QWN2 [93-105]; A0A2G9KBZ5 [93-105]	1	1312.76	Not Found	Not Found	Not Found	Not Found	High	Not Found	Not Found	Not Found	Not Found	Not Found	Not Found	Not Found	Not Found	Not Found	Not Found	Not Found	Not Found	Not Found	Not Found	Not Found	Not Found	Not Found	Not Found	Not Found	Not Found	Not Found	Not Found	Not Found	Not Found	Not Found	Not Found	Not Found	Not Found	Not Found	Not Found
	FALSE	High	[K].SFANFYKEGQELDPMTIK.[V]			0.00262369	0.000191922	1	1	4	X4QWN2	X4QWN2 [732-749]	1	2118.02	Not Found	Not Found	High	Not Found	Not Found	Not Found	Not Found	High	Not Found	Not Found	Not Found	Not Found	Not Found	Not Found	Not Found	Not Found	Not Found	High	Not Found	Not Found	Not Found	Not Found	Not Found	Not Found	Not Found	Not Found	Not Found	Not Found	Not Found	Not Found	Not Found	Not Found	Not Found	Not Found	Not Found
	FALSE	High	[R].NAITDLSPLSEAKK.[L]			0.00350875	0.000191922	1	1	1	X4QWN2	X4QWN2 [310-323]	1	1486.81	Not Found	Not Found	Not Found	Not Found	Not Found	Not Found	Not Found	Not Found	Not Found	Not Found	Not Found	Not Found	Not Found	Not Found	Not Found	Not Found	Not Found	Not Found	Not Found	Not Found	Not Found	Not Found	Not Found	Not Found	Not Found	Not Found	High	Not Found	Not Found	Not Found	Not Found	Not Found	Not Found	Not Found	Not Found
	FALSE	High	[K].TDEKPSQPQPQGK.[E]			0.00200286	0.000191922	1	1	16	X4QWN2	X4QWN2 [763-775]	0	1439.71	Not Found	Not Found	Not Found	Not Found	Not Found	Not Found	Not Found	Not Found	Not Found	Not Found	Not Found	Not Found	Not Found	Not Found	Not Found	Not Found	Not Found	Not Found	High	High	High	High	High	High	High	High	High	Not Found	Not Found	Not Found	Not Found	Not Found	Not Found	Not Found	Not Found
	FALSE	High	[K].EIADEQAKR.[N]			0.00962541	0.000363712	2	2	31	X4QWN2; A0A2G9KBZ5	X4QWN2 [547-555]; A0A2G9KBZ5 [541-549]	1	1059.54	High	Not Found	High	High	High	High	High	High	High	High	High	Not Found	Not Found	High	High	High	High	High	High	Not Found	High	Not Found	Not Found	Not Found	High	Not Found	High	High	Not Found	High	High	High	Not Found	High	Not Found
	FALSE	High	[K].APEPILWK.[I]			0.012337	0.000363712	2	2	15	X4QWN2; A0A2G9KBZ5	X4QWN2 [217-224]; A0A2G9KBZ5 [217-224]	0	953.545	Not Found	Not Found	Not Found	Not Found	High	High	Not Found	High	High	Not Found	Not Found	Not Found	High	Not Found	Not Found	High	High	High	Not Found	Not Found	Not Found	Not Found	Not Found	Not Found	Not Found	Not Found	High	High	Not Found	High	High	Not Found	High	High	Not Found
	FALSE	High	[K].LTSVKLDSNYLTDLNALK.[G]			0.0127693	0.000363712	1	1	1	X4QWN2	X4QWN2 [324-341]	1	2008.1	Not Found	Not Found	Not Found	Not Found	Not Found	Not Found	Not Found	Not Found	Not Found	Not Found	Not Found	Not Found	Not Found	Not Found	Not Found	Not Found	Not Found	Not Found	Not Found	Not Found	Not Found	Not Found	Not Found	Not Found	Not Found	Not Found	High	Not Found	Not Found	Not Found	Not Found	Not Found	Not Found	Not Found	Not Found
	FALSE	High	[K].EIDASETYANWDFRR.[S]			0.0143547	0.000519803	2	2	30	X4QWN2; A0A2G9KBZ5	X4QWN2 [42-56]; A0A2G9KBZ5 [42-56]	1	1872.85	Not Found	High	High	Not Found	High	High	Not Found	High	High	Not Found	High	Not Found	Not Found	High	High	Not Found	High	High	Not Found	Not Found	High	Not Found	High	Not Found	Not Found	Not Found	High	High	Not Found	High	High	Not Found	High	Not Found	Not Found
	FALSE	High	[K].GEAGAPFVATVPLKK.[G]			0.0266116	0.000652126	2	2	2	X4QWN2; A0A2G9KBZ5	X4QWN2 [199-213]; A0A2G9KBZ5 [199-213]	1	1484.85	Not Found	Not Found	Not Found	Not Found	Not Found	Not Found	Not Found	Not Found	Not Found	Not Found	Not Found	Not Found	Not Found	Not Found	Not Found	Not Found	Not Found	Not Found	Not Found	Not Found	Not Found	High	Not Found	Not Found	Not Found	Not Found	Not Found	Not Found	Not Found	Not Found	Not Found	Not Found	Not Found	Not Found	Not Found
	FALSE	High	[K].IFPGVFHDPTWKPGPAYSGKPTVEVR.[L]			0.0250245	0.000652126	1	1	3	X4QWN2	X4QWN2 [225-250]	0	2882.5	Not Found	Not Found	Not Found	Not Found	Not Found	Not Found	Not Found	Not Found	Not Found	Not Found	Not Found	Not Found	Not Found	Not Found	Not Found	Not Found	Not Found	Not Found	Not Found	Not Found	Not Found	Not Found	Not Found	Not Found	Not Found	Not Found	High	Not Found	Not Found	Not Found	Not Found	Not Found	Not Found	Not Found	Not Found
	FALSE	High	[K].ALKEAYLK.[S]			0.0212336	0.000652126	2	2	1	X4QWN2; A0A2G9KBZ5	X4QWN2 [536-543]; A0A2G9KBZ5 [530-537]	1	935.556	Not Found	Not Found	Not Found	Not Found	Not Found	Not Found	Not Found	Not Found	Not Found	Not Found	Not Found	Not Found	Not Found	Not Found	Not Found	Not Found	Not Found	Not Found	Not Found	Not Found	Not Found	Not Found	Not Found	Not Found	Not Found	Not Found	High	Not Found	Not Found	Not Found	Not Found	Not Found	Not Found	Not Found	Not Found
	FALSE	High	[K].LTSVKLDSNYLTDLNALKGMEK.[I]			0.0273483	0.000652126	1	1	1	X4QWN2	X4QWN2 [324-345]	2	2453.3	Not Found	Not Found	Not Found	Not Found	Not Found	Not Found	Not Found	Not Found	Not Found	Not Found	Not Found	Not Found	Not Found	Not Found	Not Found	Not Found	Not Found	Not Found	Not Found	Not Found	Not Found	Not Found	Not Found	Not Found	Not Found	Not Found	High	Not Found	Not Found	Not Found	Not Found	Not Found	Not Found	Not Found	Not Found
	FALSE	High	[K].GKLHFGGK.[V]			0.0246847	0.000652126	2	2	8	X4QWN2; A0A2G9KBZ5	X4QWN2 [106-113]; A0A2G9KBZ5 [106-113]	1	843.484	Not Found	Not Found	Not Found	Not Found	High	High	Not Found	High	Not Found	Not Found	Not Found	Not Found	Not Found	Not Found	Not Found	Not Found	High	Not Found	Not Found	Not Found	Not Found	High	Not Found	Not Found	Not Found	Not Found	Not Found	Not Found	Not Found	High	Not Found	Not Found	Not Found	Not Found	Not Found
	FALSE	High	[K].VELNWGLK.[E]			0.0230524	0.000652126	2	2	13	X4QWN2; A0A2G9KBZ5	X4QWN2 [581-588]; A0A2G9KBZ5 [575-582]	0	958.536	Not Found	Not Found	Not Found	Not Found	High	High	Not Found	Not Found	Not Found	Not Found	High	Not Found	High	Not Found	Not Found	High	High	High	Not Found	Not Found	Not Found	Not Found	Not Found	Not Found	Not Found	Not Found	High	Not Found	Not Found	High	Not Found	Not Found	Not Found	High	Not Found
	FALSE	High	[K].EGQELDPMTIKVTK.[G]			0.0394831	0.000779447	1	1	2	X4QWN2	X4QWN2 [739-752]	1	1588.83	Not Found	Not Found	Not Found	Not Found	Not Found	Not Found	Not Found	Not Found	Not Found	Not Found	Not Found	Not Found	Not Found	Not Found	Not Found	Not Found	Not Found	High	Not Found	Not Found	Not Found	Not Found	Not Found	Not Found	Not Found	Not Found	High	Not Found	Not Found	Not Found	Not Found	Not Found	Not Found	Not Found	Not Found
	FALSE	High	[K].GEAGAPFVATVPLK.[K]			0.0317726	0.000779447	2	2	1	X4QWN2; A0A2G9KBZ5	X4QWN2 [199-212]; A0A2G9KBZ5 [199-212]	0	1356.75	Not Found	Not Found	Not Found	Not Found	Not Found	Not Found	Not Found	Not Found	Not Found	Not Found	Not Found	Not Found	Not Found	Not Found	Not Found	Not Found	Not Found	Not Found	Not Found	Not Found	Not Found	High	Not Found	Not Found	Not Found	Not Found	Not Found	Not Found	Not Found	Not Found	Not Found	Not Found	Not Found	Not Found	Not Found
	FALSE	High	[K].EIADEQAK.[R]			0.0416798	0.0010832	2	2	10	X4QWN2; A0A2G9KBZ5	X4QWN2 [547-554]; A0A2G9KBZ5 [541-548]	0	903.442	High	Not Found	Not Found	High	High	Not Found	Not Found	Not Found	High	High	High	Not Found	Not Found	Not Found	Not Found	Not Found	Not Found	Not Found	Not Found	Not Found	Not Found	High	Not Found	Not Found	Not Found	Not Found	Not Found	High	Not Found	Not Found	Not Found	Not Found	Not Found	Not Found	Not Found
	FALSE	High	[R].NYVSGDFAK.[G]			0.0496714	0.00121764	2	2	15	X4QWN2; A0A2G9KBZ5	X4QWN2 [593-601]; A0A2G9KBZ5 [587-595]	0	1000.47	High	Not Found	High	High	High	Not Found	High	High	Not Found	High	Not Found	Not Found	High	Not Found	Not Found	High	Not Found	High	Not Found	Not Found	Not Found	Not Found	Not Found	Not Found	Not Found	Not Found	Not Found	High	Not Found	Not Found	Not Found	Not Found	Not Found	Not Found	Not Found
	FALSE	High	[K].YGGILDVWIANPTIDFEK.[K]			0.0712472	0.00217168	2	2	1	X4QWN2; A0A2G9KBZ5	X4QWN2 [119-136]; A0A2G9KBZ5 [119-136]	0	2051.05	Not Found	Not Found	Not Found	Not Found	High	Not Found	Not Found	Not Found	Not Found	Not Found	Not Found	Not Found	Not Found	Not Found	Not Found	Not Found	Not Found	Not Found	Not Found	Not Found	Not Found	Not Found	Not Found	Not Found	Not Found	Not Found	Not Found	Not Found	Not Found	Not Found	Not Found	Not Found	Not Found	Not Found	Not Found
	FALSE	High	[K].WELSDGATGTFTFPLKDPK.[Q]			0.0970101	0.00362667	1	1	2	X4QWN2	X4QWN2 [604-622]	1	2110.05	Not Found	Not Found	Not Found	Not Found	Not Found	Not Found	Not Found	Not Found	Not Found	Not Found	Not Found	Not Found	Not Found	Not Found	Not Found	Not Found	Not Found	High	Not Found	Not Found	Not Found	Not Found	Not Found	Not Found	Not Found	Not Found	Not Found	Not Found	Not Found	High	Not Found	Not Found	Not Found	Not Found	Not Found
	FALSE	High	[R].NAIKPEAK.[K]			0.109006	0.00388162	2	2	4	X4QWN2; A0A2G9KBZ5	X4QWN2 [556-563]; A0A2G9KBZ5 [550-557]	0	870.504	Not Found	Not Found	Not Found	Not Found	High	Not Found	Not Found	Not Found	Not Found	Not Found	Not Found	Not Found	Not Found	Not Found	Not Found	Not Found	Not Found	Not Found	Not Found	Not Found	Not Found	Not Found	Not Found	Not Found	Not Found	Not Found	High	High	Not Found	High	Not Found	Not Found	Not Found	Not Found	Not Found
	FALSE	High	[K].DLKIEQR.[D]			0.114031	0.00399102	1	1	7	X4QWN2	X4QWN2 [167-173]	1	901.51	Not Found	Not Found	Not Found	Not Found	Not Found	High	Not Found	High	Not Found	Not Found	Not Found	Not Found	Not Found	Not Found	Not Found	Not Found	High	Not Found	Not Found	Not Found	Not Found	Not Found	Not Found	Not Found	Not Found	Not Found	Not Found	Not Found	Not Found	High	Not Found	Not Found	Not Found	Not Found	Not Found
	FALSE	High	[K].LFLQGNK.[L]			0.129583	0.00503635	1	1	1	X4QWN2	X4QWN2 [441-447]	0	819.472	Not Found	Not Found	Not Found	Not Found	Not Found	Not Found	Not Found	Not Found	Not Found	Not Found	Not Found	Not Found	Not Found	Not Found	Not Found	Not Found	Not Found	Not Found	Not Found	Not Found	Not Found	Not Found	Not Found	Not Found	Not Found	Not Found	High	Not Found	Not Found	Not Found	Not Found	Not Found	Not Found	Not Found	Not Found
	FALSE	High	[K].TTLNENVSALVGFYKGEAGAPFVATVPLKK.[G]			0.171748	0.00765912	1	1	1	X4QWN2	X4QWN2 [184-213]	2	3121.69	Not Found	Not Found	Not Found	Not Found	Not Found	Not Found	Not Found	Not Found	Not Found	Not Found	Not Found	Not Found	Not Found	Not Found	Not Found	Not Found	Not Found	Not Found	Not Found	Not Found	Not Found	Not Found	High	Not Found	Not Found	Not Found	Not Found	Not Found	Not Found	Not Found	Not Found	Not Found	Not Found	Not Found	Not Found
FALSE	High	Master Protein	A0A0M5KH79	ABC transporter substrate-binding protein OS=Trueperella pyogenes OX=1661 GN=AN946_00575 PE=4 SV=1	0	365.507	72.6755	45	519	7	1	527	56.457	6.19	Not Found	Not Found	High	Not Found	High	High	Not Found	High	Not Found	Not Found	High	Not Found	Not Found	High	Not Found	High	Not Found	High	High	Not Found	Not Found	High	High	Not Found	High	Not Found	Not Found	High	Not Found	Not Found	High	High	Not Found	High	Not Found
	Checked	Confidence	Annotated Sequence	Modifications	Modifications in Master Proteins	Qvality PEP	Qvality q-value	# Protein Groups	# Proteins	# PSMs	Master Protein Accessions	Positions in Master Proteins	# Missed Cleavages	Theo. MH+ [Da]	Found in Sample: [S1] F1: Sample, A, 1	Found in Sample: [S2] F2: Sample, A, 2	Found in Sample: [S3] F3: Sample, A, 3	Found in Sample: [S4] F4: Sample, B, 1	Found in Sample: [S5] F5: Sample, B, 2	Found in Sample: [S6] F6: Sample, B, 3	Found in Sample: [S7] F7: Sample, C, 1	Found in Sample: [S8] F8: Sample, C, 2	Found in Sample: [S9] F9: Sample, C, 3	Found in Sample: [S10] F10: Sample, D, 1	Found in Sample: [S11] F11: Sample, D, 2	Found in Sample: [S12] F12: Sample, D, 3	Found in Sample: [S13] F13: Sample, E, 1	Found in Sample: [S14] F14: Sample, E, 2	Found in Sample: [S15] F15: Sample, E, 3	Found in Sample: [S16] F16: Sample, F, 1	Found in Sample: [S17] F17: Sample, F, 2	Found in Sample: [S18] F18: Sample, F, 3	Found in Sample: [S19] F19: Sample, G, 1	Found in Sample: [S20] F20: Sample, G, 2	Found in Sample: [S21] F21: Sample, G, 3	Found in Sample: [S22] F22: Sample, H, 1	Found in Sample: [S23] F23: Sample, H, 2	Found in Sample: [S24] F24: Sample, H, 3	Found in Sample: [S25] F25: Sample, I, 1	Found in Sample: [S26] F26: Sample, I, 2	Found in Sample: [S27] F27: Sample, I, 3	Found in Sample: [S28] F28: Sample, L, 1	Found in Sample: [S29] F29: Sample, L, 2	Found in Sample: [S30] F30: Sample, L, 3	Found in Sample: [S31] F31: Sample, M, 1	Found in Sample: [S32] F32: Sample, M, 2	Found in Sample: [S33] F33: Sample, M, 3	Found in Sample: [S34] F34: Sample, N, 1	Found in Sample: [S35] F35: Sample, N, 2
	FALSE	High	[K].QFFTFIDSVAAKDDK.[T]			0.00155014	0	2	3	3	A0A0M5KH79; A0A2G9KA07	A0A0M5KH79 [149-163]; A0A2G9KA07 [149-163]	1	1731.86	Not Found	Not Found	Not Found	Not Found	High	Not Found	Not Found	Not Found	Not Found	Not Found	Not Found	Not Found	Not Found	Not Found	Not Found	Not Found	Not Found	Not Found	Not Found	Not Found	Not Found	Not Found	Not Found	Not Found	Not Found	Not Found	Not Found	Not Found	Not Found	Not Found	Not Found	Not Found	Not Found	Not Found	Not Found
	FALSE	High	[K].VVGGHGIGTTGLNFVGASVK.[-]			5.27475e-06	0	2	3	7	A0A0M5KH79; A0A2G9KA07	A0A0M5KH79 [508-527]; A0A2G9KA07 [508-527]	0	1870.02	Not Found	Not Found	High	Not Found	High	Not Found	Not Found	Not Found	Not Found	Not Found	Not Found	Not Found	Not Found	Not Found	Not Found	Not Found	Not Found	High	Not Found	Not Found	Not Found	Not Found	Not Found	Not Found	Not Found	Not Found	Not Found	Not Found	Not Found	Not Found	Not Found	Not Found	Not Found	Not Found	Not Found
	FALSE	High	[K].KISDTEYEITLR.[D]			0.000369394	0	1	1	19	A0A0M5KH79	A0A0M5KH79 [106-117]	1	1467.77	Not Found	Not Found	High	Not Found	High	Not Found	Not Found	High	Not Found	Not Found	High	Not Found	Not Found	High	Not Found	High	Not Found	High	Not Found	Not Found	Not Found	High	Not Found	Not Found	Not Found	Not Found	Not Found	Not Found	Not Found	Not Found	High	Not Found	Not Found	Not Found	Not Found
	FALSE	High	[K].SNTPATTAAGESTTSAK.[S]			0.000349471	0	2	3	5	A0A0M5KH79; A0A2G9KA07	A0A0M5KH79 [29-45]; A0A2G9KA07 [29-45]	0	1594.76	Not Found	Not Found	Not Found	Not Found	Not Found	Not Found	Not Found	Not Found	Not Found	Not Found	Not Found	Not Found	Not Found	Not Found	Not Found	Not Found	Not Found	Not Found	Not Found	Not Found	High	Not Found	Not Found	Not Found	Not Found	Not Found	High	Not Found	Not Found	Not Found	Not Found	Not Found	Not Found	Not Found	Not Found
	FALSE	High	[R].LVDVKVIPASSNQK.[D]			0.000122712	0	2	3	9	A0A0M5KH79; A0A2G9KA07	A0A0M5KH79 [180-193]; A0A2G9KA07 [180-193]	1	1497.86	Not Found	Not Found	High	Not Found	High	Not Found	Not Found	Not Found	Not Found	Not Found	Not Found	Not Found	Not Found	High	Not Found	Not Found	Not Found	High	Not Found	Not Found	Not Found	Not Found	Not Found	Not Found	Not Found	Not Found	Not Found	Not Found	Not Found	Not Found	Not Found	High	Not Found	Not Found	Not Found
	FALSE	High	[K].AKWGEAQDLIADEAPIFPLFHR.[T]			5.68264e-10	0	2	3	14	A0A0M5KH79; A0A2G9KA07	A0A0M5KH79 [476-497]; A0A2G9KA07 [476-497]	1	2524.3	Not Found	Not Found	High	Not Found	High	Not Found	Not Found	High	Not Found	Not Found	Not Found	Not Found	Not Found	High	Not Found	Not Found	Not Found	High	Not Found	Not Found	Not Found	Not Found	Not Found	Not Found	Not Found	High	Not Found	Not Found	Not Found	Not Found	Not Found	High	Not Found	Not Found	Not Found
	FALSE	High	[K].AAFEAAGLKEITLITTDHPWIANLAPQIRK.[D]			2.02924e-07	0	2	3	5	A0A0M5KH79; A0A2G9KA07	A0A0M5KH79 [352-381]; A0A2G9KA07 [352-381]	2	3288.81	Not Found	Not Found	High	Not Found	Not Found	Not Found	Not Found	Not Found	Not Found	Not Found	Not Found	Not Found	Not Found	High	Not Found	Not Found	Not Found	Not Found	Not Found	Not Found	Not Found	Not Found	Not Found	Not Found	Not Found	Not Found	Not Found	Not Found	Not Found	Not Found	Not Found	Not Found	Not Found	Not Found	Not Found
	FALSE	High	[K].WGEAQDLIADEAPIFPLFHR.[T]			7.61284e-11	0	2	3	18	A0A0M5KH79; A0A2G9KA07	A0A0M5KH79 [478-497]; A0A2G9KA07 [478-497]	0	2325.17	Not Found	Not Found	High	Not Found	High	Not Found	Not Found	High	Not Found	Not Found	High	Not Found	Not Found	High	Not Found	Not Found	Not Found	High	Not Found	Not Found	Not Found	Not Found	High	Not Found	Not Found	High	Not Found	Not Found	Not Found	Not Found	Not Found	High	Not Found	Not Found	Not Found
	FALSE	High	[K].AAFEAAGLKEITLITTDHPWIANLAPQIR.[K]			6.45749e-07	0	2	3	7	A0A0M5KH79; A0A2G9KA07	A0A0M5KH79 [352-380]; A0A2G9KA07 [352-380]	1	3160.72	Not Found	Not Found	High	Not Found	High	Not Found	Not Found	Not Found	Not Found	Not Found	Not Found	Not Found	Not Found	High	Not Found	Not Found	Not Found	High	Not Found	Not Found	Not Found	Not Found	Not Found	Not Found	Not Found	Not Found	Not Found	Not Found	Not Found	Not Found	Not Found	Not Found	Not Found	Not Found	Not Found
	FALSE	High	[K].KLSEIVSAAEQATGDAAK.[A]			2.03807e-05	0	2	3	13	A0A0M5KH79; A0A2G9KA07	A0A0M5KH79 [458-475]; A0A2G9KA07 [458-475]	1	1788.93	Not Found	Not Found	High	Not Found	High	Not Found	Not Found	High	Not Found	Not Found	Not Found	Not Found	Not Found	High	Not Found	Not Found	Not Found	High	Not Found	Not Found	Not Found	Not Found	Not Found	Not Found	Not Found	High	Not Found	Not Found	Not Found	Not Found	Not Found	Not Found	Not Found	Not Found	Not Found
	FALSE	High	[K].ISDTEYEITLR.[D]			0.000497635	0	1	1	18	A0A0M5KH79	A0A0M5KH79 [107-117]	0	1339.67	Not Found	Not Found	High	Not Found	High	High	Not Found	High	Not Found	Not Found	High	Not Found	Not Found	High	Not Found	High	Not Found	Not Found	Not Found	Not Found	Not Found	High	High	Not Found	Not Found	Not Found	Not Found	Not Found	Not Found	Not Found	High	Not Found	Not Found	High	Not Found
	FALSE	High	[R].LAAALGGTIDVMETVPSATKDQLK.[A]	1xOxidation [M12]		0.00043624	0	2	3	8	A0A0M5KH79; A0A2G9KA07	A0A0M5KH79 [246-269]; A0A2G9KA07 [246-269]	1	2445.29	Not Found	Not Found	High	Not Found	High	Not Found	Not Found	Not Found	Not Found	Not Found	Not Found	Not Found	Not Found	High	Not Found	Not Found	Not Found	High	Not Found	Not Found	Not Found	Not Found	Not Found	Not Found	Not Found	Not Found	Not Found	Not Found	Not Found	Not Found	Not Found	Not Found	Not Found	Not Found	Not Found
	FALSE	High	[R].LAAALGGTIDVMETVPSATKDQLK.[A]			4.30859e-05	0	2	3	17	A0A0M5KH79; A0A2G9KA07	A0A0M5KH79 [246-269]; A0A2G9KA07 [246-269]	1	2429.3	Not Found	Not Found	High	Not Found	High	Not Found	Not Found	High	Not Found	Not Found	Not Found	Not Found	Not Found	High	Not Found	Not Found	Not Found	High	Not Found	Not Found	Not Found	Not Found	Not Found	Not Found	Not Found	High	Not Found	Not Found	Not Found	Not Found	Not Found	Not Found	Not Found	Not Found	Not Found
	FALSE	High	[K].LSEIVSAAEQATGDAAK.[A]			2.07188e-07	0	2	3	38	A0A0M5KH79; A0A2G9KA07	A0A0M5KH79 [459-475]; A0A2G9KA07 [459-475]	0	1660.84	Not Found	Not Found	High	Not Found	High	Not Found	Not Found	High	Not Found	Not Found	Not Found	Not Found	Not Found	High	Not Found	Not Found	Not Found	High	High	Not Found	Not Found	High	Not Found	Not Found	High	High	Not Found	High	Not Found	Not Found	High	Not Found	Not Found	High	Not Found
	FALSE	High	[K].YETISNTVVEAVPNEFYNGPKPAK.[V]			1.20347e-05	0	2	3	8	A0A0M5KH79; A0A2G9KA07	A0A0M5KH79 [207-230]; A0A2G9KA07 [207-230]	0	2667.33	Not Found	Not Found	High	Not Found	High	Not Found	Not Found	High	Not Found	Not Found	Not Found	Not Found	Not Found	High	Not Found	Not Found	Not Found	High	Not Found	Not Found	Not Found	Not Found	Not Found	Not Found	Not Found	Not Found	Not Found	Not Found	Not Found	Not Found	Not Found	Not Found	Not Found	Not Found	Not Found
	FALSE	High	[K].DMTAKPVGTGPFKYETISNTVVEAVPNEFYNGPKPAK.[V]			3.14447e-08	0	2	3	17	A0A0M5KH79; A0A2G9KA07	A0A0M5KH79 [194-230]; A0A2G9KA07 [194-230]	1	3997.01	Not Found	Not Found	High	Not Found	High	Not Found	Not Found	High	Not Found	Not Found	Not Found	Not Found	Not Found	High	Not Found	Not Found	Not Found	High	Not Found	Not Found	Not Found	Not Found	Not Found	Not Found	Not Found	High	Not Found	Not Found	Not Found	Not Found	Not Found	High	Not Found	Not Found	Not Found
	FALSE	High	[K].DMTAKPVGTGPFKYETISNTVVEAVPNEFYNGPKPAK.[V]	1xOxidation [M2]		1.98491e-06	0	2	3	7	A0A0M5KH79; A0A2G9KA07	A0A0M5KH79 [194-230]; A0A2G9KA07 [194-230]	1	4013	Not Found	Not Found	High	Not Found	High	Not Found	Not Found	Not Found	Not Found	Not Found	Not Found	Not Found	Not Found	High	Not Found	Not Found	Not Found	Not Found	Not Found	Not Found	Not Found	Not Found	Not Found	Not Found	Not Found	Not Found	Not Found	Not Found	Not Found	Not Found	Not Found	Not Found	Not Found	Not Found	Not Found
	FALSE	High	[K].LKYPFAALAER.[L]			0.000571614	0	2	3	3	A0A0M5KH79; A0A2G9KA07	A0A0M5KH79 [169-179]; A0A2G9KA07 [169-179]	1	1278.72	Not Found	Not Found	Not Found	Not Found	High	Not Found	Not Found	Not Found	Not Found	Not Found	Not Found	Not Found	Not Found	Not Found	Not Found	Not Found	Not Found	Not Found	Not Found	Not Found	Not Found	Not Found	Not Found	Not Found	Not Found	Not Found	Not Found	Not Found	Not Found	Not Found	Not Found	Not Found	Not Found	Not Found	Not Found
	FALSE	High	[K].DAMGGDATVASSFLPK.[S]	1xOxidation [M3]		5.16619e-06	0	2	3	20	A0A0M5KH79; A0A2G9KA07	A0A0M5KH79 [316-331]; A0A2G9KA07 [316-331]	0	1582.74	Not Found	Not Found	High	Not Found	High	Not Found	Not Found	High	Not Found	Not Found	Not Found	Not Found	Not Found	High	Not Found	Not Found	Not Found	High	Not Found	Not Found	Not Found	Not Found	Not Found	Not Found	Not Found	Not Found	Not Found	Not Found	Not Found	Not Found	Not Found	Not Found	Not Found	High	Not Found
	FALSE	High	[K].DAMGGDATVASSFLPK.[S]			3.94756e-07	0	2	3	18	A0A0M5KH79; A0A2G9KA07	A0A0M5KH79 [316-331]; A0A2G9KA07 [316-331]	0	1566.75	Not Found	Not Found	High	Not Found	High	Not Found	Not Found	High	Not Found	Not Found	Not Found	Not Found	Not Found	High	Not Found	Not Found	Not Found	High	Not Found	Not Found	Not Found	High	Not Found	Not Found	Not Found	Not Found	Not Found	High	Not Found	Not Found	Not Found	Not Found	Not Found	Not Found	Not Found
	FALSE	High	[R].LAAALGGTIDVMETVPSATK.[D]			3.93733e-05	0	2	3	2	A0A0M5KH79; A0A2G9KA07	A0A0M5KH79 [246-265]; A0A2G9KA07 [246-265]	0	1945.03	Not Found	Not Found	Not Found	Not Found	High	Not Found	Not Found	Not Found	Not Found	Not Found	Not Found	Not Found	Not Found	Not Found	Not Found	Not Found	Not Found	Not Found	Not Found	Not Found	Not Found	Not Found	Not Found	Not Found	Not Found	Not Found	Not Found	Not Found	Not Found	Not Found	Not Found	Not Found	Not Found	Not Found	Not Found
	FALSE	High	[K].KISDTEYEITLRDGAK.[F]			3.88312e-05	0	1	1	9	A0A0M5KH79	A0A0M5KH79 [106-121]	2	1838.95	Not Found	Not Found	Not Found	Not Found	Not Found	Not Found	Not Found	High	Not Found	Not Found	Not Found	Not Found	Not Found	Not Found	Not Found	Not Found	Not Found	Not Found	Not Found	Not Found	Not Found	High	High	Not Found	Not Found	Not Found	Not Found	Not Found	Not Found	Not Found	Not Found	Not Found	Not Found	Not Found	Not Found
	FALSE	High	[K].LSEIVSAAEQATGDAAKAK.[W]			9.96738e-05	0	2	3	7	A0A0M5KH79; A0A2G9KA07	A0A0M5KH79 [459-477]; A0A2G9KA07 [459-477]	1	1859.97	Not Found	Not Found	High	Not Found	High	Not Found	Not Found	Not Found	Not Found	Not Found	Not Found	Not Found	Not Found	Not Found	Not Found	Not Found	Not Found	High	High	Not Found	Not Found	Not Found	Not Found	Not Found	High	Not Found	Not Found	Not Found	Not Found	Not Found	Not Found	Not Found	Not Found	Not Found	Not Found
	FALSE	High	[K].EITLITTDHPWIANLAPQIR.[K]			6.53917e-06	0	2	3	2	A0A0M5KH79; A0A2G9KA07	A0A0M5KH79 [361-380]; A0A2G9KA07 [361-380]	0	2302.26	Not Found	Not Found	Not Found	Not Found	High	Not Found	Not Found	Not Found	Not Found	Not Found	Not Found	Not Found	Not Found	Not Found	Not Found	Not Found	Not Found	Not Found	Not Found	Not Found	Not Found	Not Found	Not Found	Not Found	Not Found	Not Found	Not Found	Not Found	Not Found	Not Found	Not Found	Not Found	Not Found	Not Found	Not Found
	FALSE	High	[K].AAGWTLDEVPGYNNPFLMFNTTK.[A]	1xOxidation [M18]		0.00028584	0	2	3	2	A0A0M5KH79; A0A2G9KA07	A0A0M5KH79 [270-292]; A0A2G9KA07 [270-292]	0	2602.23	Not Found	Not Found	Not Found	Not Found	High	Not Found	Not Found	Not Found	Not Found	Not Found	Not Found	Not Found	Not Found	Not Found	Not Found	Not Found	Not Found	Not Found	Not Found	Not Found	Not Found	Not Found	Not Found	Not Found	Not Found	Not Found	Not Found	Not Found	Not Found	Not Found	Not Found	Not Found	Not Found	Not Found	Not Found
	FALSE	High	[K].AAGWTLDEVPGYNNPFLMFNTTK.[A]			0.000518763	0	2	3	2	A0A0M5KH79; A0A2G9KA07	A0A0M5KH79 [270-292]; A0A2G9KA07 [270-292]	0	2586.23	Not Found	Not Found	Not Found	Not Found	High	Not Found	Not Found	Not Found	Not Found	Not Found	Not Found	Not Found	Not Found	Not Found	Not Found	Not Found	Not Found	Not Found	Not Found	Not Found	Not Found	Not Found	Not Found	Not Found	Not Found	Not Found	Not Found	Not Found	Not Found	Not Found	Not Found	Not Found	Not Found	Not Found	Not Found
	FALSE	High	[K].LVKDAMGGDATVASSFLPK.[S]			0.000995035	0	2	3	10	A0A0M5KH79; A0A2G9KA07	A0A0M5KH79 [313-331]; A0A2G9KA07 [313-331]	1	1906.99	Not Found	Not Found	High	Not Found	High	Not Found	Not Found	Not Found	Not Found	Not Found	Not Found	Not Found	Not Found	Not Found	Not Found	Not Found	Not Found	High	Not Found	Not Found	Not Found	Not Found	Not Found	Not Found	Not Found	Not Found	Not Found	Not Found	Not Found	Not Found	Not Found	Not Found	Not Found	Not Found	Not Found
	FALSE	High	[K].LVKDAMGGDATVASSFLPK.[S]	1xOxidation [M6]		1.65543e-05	0	2	3	5	A0A0M5KH79; A0A2G9KA07	A0A0M5KH79 [313-331]; A0A2G9KA07 [313-331]	1	1922.99	Not Found	Not Found	High	Not Found	High	Not Found	Not Found	Not Found	Not Found	Not Found	Not Found	Not Found	Not Found	Not Found	Not Found	Not Found	Not Found	High	Not Found	Not Found	Not Found	Not Found	Not Found	Not Found	Not Found	Not Found	Not Found	Not Found	Not Found	Not Found	Not Found	Not Found	Not Found	Not Found	Not Found
	FALSE	High	[K].SNPMYKEAAEQFTMDTAK.[A]			9.70762e-06	0	1	2	8	A0A0M5KH79	A0A0M5KH79 [332-349]	1	2061.93	Not Found	Not Found	High	Not Found	High	Not Found	Not Found	Not Found	Not Found	Not Found	Not Found	Not Found	Not Found	High	Not Found	Not Found	Not Found	High	Not Found	Not Found	Not Found	Not Found	Not Found	Not Found	Not Found	Not Found	Not Found	Not Found	Not Found	Not Found	Not Found	Not Found	Not Found	Not Found	Not Found
	FALSE	High	[K].SNPMYKEAAEQFTMDTAK.[A]	1xOxidation [M]		0.00145647	0	1	2	9	A0A0M5KH79	A0A0M5KH79 [332-349]	1	2077.92	Not Found	Not Found	High	Not Found	High	Not Found	Not Found	Not Found	Not Found	Not Found	Not Found	Not Found	Not Found	Not Found	Not Found	Not Found	Not Found	High	Not Found	Not Found	Not Found	Not Found	Not Found	Not Found	Not Found	Not Found	Not Found	Not Found	Not Found	Not Found	Not Found	Not Found	Not Found	Not Found	Not Found
	FALSE	High	[K].EITLITTDHPWIANLAPQIRK.[D]			0.00348455	0.000191922	2	3	1	A0A0M5KH79; A0A2G9KA07	A0A0M5KH79 [361-381]; A0A2G9KA07 [361-381]	1	2430.35	Not Found	Not Found	Not Found	Not Found	Not Found	Not Found	Not Found	Not Found	Not Found	Not Found	Not Found	Not Found	Not Found	Not Found	Not Found	Not Found	Not Found	High	Not Found	Not Found	Not Found	Not Found	Not Found	Not Found	Not Found	Not Found	Not Found	Not Found	Not Found	Not Found	Not Found	Not Found	Not Found	Not Found	Not Found
	FALSE	High	[K].EAAEQFTMDTAK.[A]	1xOxidation [M8]		0.00527717	0.000191922	1	2	20	A0A0M5KH79	A0A0M5KH79 [338-349]	0	1357.59	Not Found	Not Found	High	Not Found	High	Not Found	Not Found	High	Not Found	Not Found	High	Not Found	Not Found	High	Not Found	Not Found	Not Found	High	Not Found	Not Found	Not Found	High	High	Not Found	Not Found	Not Found	Not Found	High	Not Found	Not Found	Not Found	High	Not Found	Not Found	Not Found
	FALSE	High	[K].FSDGKDVTTK.[D]			0.00311933	0.000191922	2	3	22	A0A0M5KH79; A0A2G9KA07	A0A0M5KH79 [122-131]; A0A2G9KA07 [122-131]	1	1097.55	High	Not Found	High	High	High	Not Found	Not Found	High	Not Found	Not Found	Not Found	Not Found	Not Found	Not Found	Not Found	High	Not Found	High	High	Not Found	Not Found	High	High	Not Found	High	Not Found	Not Found	High	Not Found	Not Found	High	High	Not Found	High	Not Found
	FALSE	High	[K].YPFAALAER.[L]			0.00524081	0.000191922	2	3	5	A0A0M5KH79; A0A2G9KA07	A0A0M5KH79 [171-179]; A0A2G9KA07 [171-179]	0	1037.54	Not Found	Not Found	High	Not Found	Not Found	Not Found	Not Found	Not Found	Not Found	Not Found	Not Found	Not Found	Not Found	High	Not Found	Not Found	Not Found	Not Found	Not Found	Not Found	Not Found	Not Found	Not Found	Not Found	Not Found	Not Found	Not Found	Not Found	Not Found	Not Found	Not Found	Not Found	Not Found	Not Found	Not Found
	FALSE	High	[K].LFPALAAGEPK.[K]			0.00211693	0.000191922	2	3	16	A0A0M5KH79; A0A2G9KA07	A0A0M5KH79 [95-105]; A0A2G9KA07 [95-105]	0	1113.63	Not Found	Not Found	High	Not Found	High	Not Found	Not Found	High	Not Found	Not Found	Not Found	Not Found	Not Found	Not Found	Not Found	Not Found	Not Found	High	High	Not Found	Not Found	High	Not Found	Not Found	High	Not Found	Not Found	High	Not Found	Not Found	Not Found	Not Found	Not Found	High	Not Found
	FALSE	High	[K].QFFTFIDSVAAKDDKTISVK.[L]			0.00161592	0.000191922	2	3	5	A0A0M5KH79; A0A2G9KA07	A0A0M5KH79 [149-168]; A0A2G9KA07 [149-168]	2	2260.19	Not Found	Not Found	Not Found	Not Found	High	Not Found	Not Found	Not Found	Not Found	Not Found	Not Found	Not Found	Not Found	High	Not Found	Not Found	Not Found	High	Not Found	Not Found	Not Found	Not Found	Not Found	Not Found	Not Found	Not Found	Not Found	Not Found	Not Found	Not Found	Not Found	Not Found	Not Found	Not Found	Not Found
	FALSE	High	[K].AAFEAAGLK.[E]			0.00236491	0.000191922	2	3	9	A0A0M5KH79; A0A2G9KA07	A0A0M5KH79 [352-360]; A0A2G9KA07 [352-360]	0	877.478	Not Found	Not Found	High	Not Found	Not Found	Not Found	Not Found	High	Not Found	Not Found	Not Found	Not Found	Not Found	High	Not Found	Not Found	Not Found	High	Not Found	Not Found	Not Found	Not Found	Not Found	Not Found	Not Found	Not Found	Not Found	Not Found	Not Found	Not Found	Not Found	Not Found	Not Found	Not Found	Not Found
	FALSE	High	[K].MHWDVLKDDTAR.[L]	1xOxidation [M1]		0.00368288	0.000191922	2	3	3	A0A0M5KH79; A0A2G9KA07	A0A0M5KH79 [234-245]; A0A2G9KA07 [234-245]	1	1502.71	Not Found	Not Found	High	Not Found	High	Not Found	Not Found	Not Found	Not Found	Not Found	Not Found	Not Found	Not Found	Not Found	Not Found	Not Found	Not Found	Not Found	Not Found	Not Found	Not Found	Not Found	Not Found	Not Found	Not Found	Not Found	Not Found	Not Found	Not Found	Not Found	Not Found	Not Found	Not Found	Not Found	Not Found
	FALSE	High	[K].MHWDVLKDDTAR.[L]			0.00196168	0.000191922	2	3	11	A0A0M5KH79; A0A2G9KA07	A0A0M5KH79 [234-245]; A0A2G9KA07 [234-245]	1	1486.71	Not Found	Not Found	High	Not Found	High	Not Found	Not Found	High	Not Found	Not Found	Not Found	Not Found	Not Found	Not Found	Not Found	Not Found	Not Found	High	Not Found	Not Found	Not Found	Not Found	Not Found	Not Found	Not Found	Not Found	Not Found	Not Found	Not Found	Not Found	High	Not Found	Not Found	Not Found	Not Found
	FALSE	High	[K].EAAEQFTMDTAK.[A]			0.0129464	0.000363712	1	2	13	A0A0M5KH79	A0A0M5KH79 [338-349]	0	1341.6	Not Found	Not Found	High	Not Found	High	Not Found	Not Found	High	Not Found	Not Found	Not Found	Not Found	Not Found	High	Not Found	Not Found	Not Found	High	Not Found	Not Found	Not Found	High	Not Found	Not Found	Not Found	Not Found	Not Found	High	Not Found	Not Found	High	Not Found	Not Found	High	Not Found
	FALSE	High	[R].TMITGINGAK.[V]	1xOxidation [M2]		0.0164714	0.000519803	1	2	19	A0A0M5KH79	A0A0M5KH79 [498-507]	0	1021.53	Not Found	Not Found	High	Not Found	High	Not Found	Not Found	High	Not Found	Not Found	Not Found	Not Found	Not Found	High	Not Found	Not Found	Not Found	High	High	Not Found	Not Found	High	Not Found	Not Found	High	Not Found	Not Found	High	Not Found	Not Found	High	Not Found	Not Found	High	Not Found
	FALSE	High	[K].AFHYAIDREK.[L]			0.0146541	0.000519803	2	3	9	A0A0M5KH79; A0A2G9KA07	A0A0M5KH79 [303-312]; A0A2G9KA07 [303-312]	1	1249.63	Not Found	Not Found	High	Not Found	High	Not Found	Not Found	Not Found	Not Found	Not Found	Not Found	Not Found	Not Found	Not Found	Not Found	Not Found	Not Found	High	High	Not Found	Not Found	High	Not Found	Not Found	High	Not Found	Not Found	Not Found	Not Found	Not Found	Not Found	Not Found	Not Found	Not Found	Not Found
	FALSE	High	[K].EAAEQFTMDTAKAK.[A]			0.019691	0.000652126	1	2	2	A0A0M5KH79	A0A0M5KH79 [338-351]	1	1540.73	Not Found	Not Found	High	Not Found	Not Found	Not Found	Not Found	Not Found	Not Found	Not Found	Not Found	Not Found	Not Found	Not Found	Not Found	Not Found	Not Found	High	Not Found	Not Found	Not Found	Not Found	Not Found	Not Found	Not Found	Not Found	Not Found	Not Found	Not Found	Not Found	Not Found	Not Found	Not Found	Not Found	Not Found
	FALSE	High	[R].GAWGKTNPEGFKK.[L]			0.0198266	0.000652126	2	3	4	A0A0M5KH79; A0A2G9KA07	A0A0M5KH79 [446-458]; A0A2G9KA07 [446-458]	2	1419.74	Not Found	Not Found	High	Not Found	Not Found	Not Found	Not Found	Not Found	Not Found	Not Found	Not Found	Not Found	Not Found	Not Found	Not Found	Not Found	Not Found	High	High	Not Found	Not Found	Not Found	Not Found	Not Found	Not Found	Not Found	Not Found	Not Found	Not Found	Not Found	Not Found	Not Found	Not Found	Not Found	Not Found
	FALSE	High	[K].DVTTKDFLESYKR.[T]			0.0194227	0.000652126	2	3	1	A0A0M5KH79; A0A2G9KA07	A0A0M5KH79 [127-139]; A0A2G9KA07 [127-139]	2	1601.82	Not Found	Not Found	Not Found	Not Found	High	Not Found	Not Found	Not Found	Not Found	Not Found	Not Found	Not Found	Not Found	Not Found	Not Found	Not Found	Not Found	Not Found	Not Found	Not Found	Not Found	Not Found	Not Found	Not Found	Not Found	Not Found	Not Found	Not Found	Not Found	Not Found	Not Found	Not Found	Not Found	Not Found	Not Found
	FALSE	High	[R].KAFHYAIDREK.[L]			0.0309191	0.000779447	2	3	3	A0A0M5KH79; A0A2G9KA07	A0A0M5KH79 [302-312]; A0A2G9KA07 [302-312]	2	1377.73	Not Found	Not Found	Not Found	Not Found	High	Not Found	Not Found	Not Found	Not Found	Not Found	Not Found	Not Found	Not Found	Not Found	Not Found	Not Found	Not Found	Not Found	Not Found	Not Found	Not Found	Not Found	Not Found	Not Found	High	Not Found	Not Found	Not Found	Not Found	Not Found	Not Found	Not Found	Not Found	Not Found	Not Found
	FALSE	High	[K].AFHYAIDR.[E]			0.0335494	0.000779447	2	3	3	A0A0M5KH79; A0A2G9KA07	A0A0M5KH79 [303-310]; A0A2G9KA07 [303-310]	0	992.495	Not Found	Not Found	Not Found	Not Found	High	Not Found	Not Found	Not Found	Not Found	Not Found	Not Found	Not Found	Not Found	Not Found	Not Found	Not Found	Not Found	High	Not Found	Not Found	Not Found	Not Found	Not Found	Not Found	Not Found	Not Found	Not Found	Not Found	Not Found	Not Found	Not Found	Not Found	Not Found	Not Found	Not Found
	FALSE	High	[K].TNPEGFKK.[L]			0.0408424	0.000779447	2	3	17	A0A0M5KH79; A0A2G9KA07	A0A0M5KH79 [451-458]; A0A2G9KA07 [451-458]	1	920.484	Not Found	Not Found	High	Not Found	High	Not Found	Not Found	High	Not Found	Not Found	Not Found	Not Found	Not Found	High	Not Found	Not Found	Not Found	High	High	Not Found	Not Found	High	Not Found	Not Found	High	High	Not Found	Not Found	Not Found	Not Found	High	Not Found	Not Found	High	Not Found
	FALSE	High	[K].DFLESYKR.[T]			0.0400214	0.000779447	2	3	17	A0A0M5KH79; A0A2G9KA07	A0A0M5KH79 [132-139]; A0A2G9KA07 [132-139]	1	1057.53	Not Found	Not Found	Not Found	Not Found	High	Not Found	Not Found	High	Not Found	Not Found	High	Not Found	Not Found	High	Not Found	Not Found	Not Found	High	Not Found	Not Found	Not Found	Not Found	Not Found	Not Found	High	High	Not Found	Not Found	Not Found	Not Found	High	Not Found	Not Found	High	Not Found
	FALSE	High	[K].DMTAKPVGTGPFK.[Y]			0.0384275	0.000779447	2	3	3	A0A0M5KH79; A0A2G9KA07	A0A0M5KH79 [194-206]; A0A2G9KA07 [194-206]	0	1348.69	Not Found	Not Found	Not Found	Not Found	Not Found	Not Found	Not Found	Not Found	Not Found	Not Found	Not Found	Not Found	Not Found	Not Found	Not Found	Not Found	Not Found	Not Found	Not Found	Not Found	Not Found	Not Found	Not Found	Not Found	Not Found	Not Found	Not Found	Not Found	Not Found	Not Found	Not Found	Not Found	Not Found	Not Found	Not Found
	FALSE	High	[R].TMITGINGAK.[V]			0.0458137	0.00121764	1	2	12	A0A0M5KH79	A0A0M5KH79 [498-507]	0	1005.54	Not Found	Not Found	High	Not Found	High	Not Found	Not Found	High	Not Found	Not Found	Not Found	Not Found	Not Found	Not Found	Not Found	Not Found	Not Found	Not Found	High	Not Found	Not Found	High	Not Found	Not Found	High	Not Found	Not Found	High	Not Found	Not Found	High	Not Found	Not Found	High	Not Found
	FALSE	High	[K].EAAEQFTMDTAKAK.[A]	1xOxidation [M8]		0.0939027	0.00362667	1	2	1	A0A0M5KH79	A0A0M5KH79 [338-351]	1	1556.73	Not Found	Not Found	High	Not Found	Not Found	Not Found	Not Found	Not Found	Not Found	Not Found	Not Found	Not Found	Not Found	Not Found	Not Found	Not Found	Not Found	Not Found	Not Found	Not Found	Not Found	Not Found	Not Found	Not Found	Not Found	Not Found	Not Found	Not Found	Not Found	Not Found	Not Found	Not Found	Not Found	Not Found	Not Found
	FALSE	High	[K].LFPALAAGEPKK.[IV]			0.14982	0.00630504	2	3	1	A0A0M5KH79; A0A2G9KA07	A0A0M5KH79 [95-106]; A0A2G9KA07 [95-106]	1	1241.73	Not Found	Not Found	Not Found	Not Found	High	Not Found	Not Found	Not Found	Not Found	Not Found	Not Found	Not Found	Not Found	Not Found	Not Found	Not Found	Not Found	Not Found	Not Found	Not Found	Not Found	Not Found	Not Found	Not Found	Not Found	Not Found	Not Found	Not Found	Not Found	Not Found	Not Found	Not Found	Not Found	Not Found	Not Found
	FALSE	High	[R].TTADTSIYK.[Q]			0.165506	0.00765912	2	3	11	A0A0M5KH79; A0A2G9KA07	A0A0M5KH79 [140-148]; A0A2G9KA07 [140-148]	0	999.499	Not Found	Not Found	Not Found	Not Found	High	Not Found	Not Found	High	Not Found	Not Found	Not Found	Not Found	Not Found	Not Found	Not Found	High	Not Found	High	Not Found	Not Found	Not Found	High	Not Found	Not Found	Not Found	Not Found	Not Found	Not Found	Not Found	Not Found	Not Found	Not Found	Not Found	High	Not Found
	FALSE	High	[K].APFDKKDVR.[K]			0.176021	0.00788253	2	3	1	A0A0M5KH79; A0A2G9KA07	A0A0M5KH79 [293-301]; A0A2G9KA07 [293-301]	2	1075.59	Not Found	Not Found	Not Found	Not Found	Not Found	Not Found	Not Found	Not Found	Not Found	Not Found	Not Found	Not Found	Not Found	Not Found	Not Found	Not Found	Not Found	Not Found	Not Found	Not Found	Not Found	Not Found	Not Found	Not Found	High	Not Found	Not Found	Not Found	Not Found	Not Found	Not Found	Not Found	Not Found	Not Found	Not Found
FALSE	High	Master Protein	A0A2G9KAA6	Pyruvate, phosphate dikinase OS=Trueperella pyogenes OX=1661 GN=CT171_08925 PE=3 SV=1	0	360.845	43.5165	42	695	5	1	910	99.161	4.96	High	High	High	High	High	High	High	High	High	High	High	Not Found	High	High	High	High	High	High	High	High	High	High	High	High	High	High	High	High	High	High	High	High	High	High	High
	Checked	Confidence	Annotated Sequence	Modifications	Modifications in Master Proteins	Qvality PEP	Qvality q-value	# Protein Groups	# Proteins	# PSMs	Master Protein Accessions	Positions in Master Proteins	# Missed Cleavages	Theo. MH+ [Da]	Found in Sample: [S1] F1: Sample, A, 1	Found in Sample: [S2] F2: Sample, A, 2	Found in Sample: [S3] F3: Sample, A, 3	Found in Sample: [S4] F4: Sample, B, 1	Found in Sample: [S5] F5: Sample, B, 2	Found in Sample: [S6] F6: Sample, B, 3	Found in Sample: [S7] F7: Sample, C, 1	Found in Sample: [S8] F8: Sample, C, 2	Found in Sample: [S9] F9: Sample, C, 3	Found in Sample: [S10] F10: Sample, D, 1	Found in Sample: [S11] F11: Sample, D, 2	Found in Sample: [S12] F12: Sample, D, 3	Found in Sample: [S13] F13: Sample, E, 1	Found in Sample: [S14] F14: Sample, E, 2	Found in Sample: [S15] F15: Sample, E, 3	Found in Sample: [S16] F16: Sample, F, 1	Found in Sample: [S17] F17: Sample, F, 2	Found in Sample: [S18] F18: Sample, F, 3	Found in Sample: [S19] F19: Sample, G, 1	Found in Sample: [S20] F20: Sample, G, 2	Found in Sample: [S21] F21: Sample, G, 3	Found in Sample: [S22] F22: Sample, H, 1	Found in Sample: [S23] F23: Sample, H, 2	Found in Sample: [S24] F24: Sample, H, 3	Found in Sample: [S25] F25: Sample, I, 1	Found in Sample: [S26] F26: Sample, I, 2	Found in Sample: [S27] F27: Sample, I, 3	Found in Sample: [S28] F28: Sample, L, 1	Found in Sample: [S29] F29: Sample, L, 2	Found in Sample: [S30] F30: Sample, L, 3	Found in Sample: [S31] F31: Sample, M, 1	Found in Sample: [S32] F32: Sample, M, 2	Found in Sample: [S33] F33: Sample, M, 3	Found in Sample: [S34] F34: Sample, N, 1	Found in Sample: [S35] F35: Sample, N, 2
	FALSE	High	[R].AISEAAAQLK.[K]			0.0011194	0	2	3	4	A0A0M4K4B4; A0A2G9KAA6	A0A0M4K4B4 [709-718]; A0A2G9KAA6 [709-718]	0	1001.56	Not Found	Not Found	Not Found	Not Found	Not Found	Not Found	Not Found	Not Found	High	Not Found	Not Found	Not Found	Not Found	Not Found	Not Found	Not Found	Not Found	Not Found	Not Found	Not Found	High	Not Found	Not Found	Not Found	Not Found	High	High	Not Found	Not Found	Not Found	Not Found	Not Found	Not Found	Not Found	Not Found
	FALSE	High	[K].EGKDPKPEIMVPLIGGVR.[E]	1xOxidation [M10]		0.0012593	0	2	3	19	A0A0M4K4B4; A0A2G9KAA6	A0A0M4K4B4 [720-737]; A0A2G9KAA6 [720-737]	1	1951.07	Not Found	Not Found	Not Found	Not Found	Not Found	High	Not Found	Not Found	High	Not Found	Not Found	Not Found	Not Found	Not Found	Not Found	Not Found	Not Found	Not Found	Not Found	Not Found	High	Not Found	High	High	Not Found	High	High	Not Found	Not Found	High	Not Found	Not Found	High	Not Found	Not Found
	FALSE	High	[K].EGKDPKPEIMVPLIGGVR.[E]			9.83015e-05	0	2	3	24	A0A0M4K4B4; A0A2G9KAA6	A0A0M4K4B4 [720-737]; A0A2G9KAA6 [720-737]	1	1935.07	Not Found	Not Found	Not Found	Not Found	Not Found	High	Not Found	High	High	Not Found	Not Found	Not Found	Not Found	Not Found	Not Found	Not Found	Not Found	Not Found	Not Found	Not Found	High	Not Found	High	High	Not Found	High	High	Not Found	Not Found	High	Not Found	Not Found	Not Found	Not Found	High
	FALSE	High	[R].ELLAAVKGHHEQNPMLGLR.[G]	1xOxidation [M15]		0.000167628	0	2	3	2	A0A0M4K4B4; A0A2G9KAA6	A0A0M4K4B4 [673-691]; A0A2G9KAA6 [673-691]	1	2129.13	Not Found	Not Found	Not Found	Not Found	Not Found	Not Found	Not Found	Not Found	Not Found	Not Found	Not Found	Not Found	Not Found	Not Found	Not Found	Not Found	Not Found	Not Found	Not Found	Not Found	High	Not Found	Not Found	Not Found	Not Found	Not Found	High	Not Found	Not Found	Not Found	Not Found	Not Found	Not Found	Not Found	Not Found
	FALSE	High	[R].ELLAAVKGHHEQNPMLGLR.[G]			2.37382e-05	0	2	3	3	A0A0M4K4B4; A0A2G9KAA6	A0A0M4K4B4 [673-691]; A0A2G9KAA6 [673-691]	1	2113.13	Not Found	Not Found	Not Found	Not Found	Not Found	Not Found	Not Found	Not Found	Not Found	Not Found	Not Found	Not Found	Not Found	Not Found	Not Found	Not Found	Not Found	Not Found	Not Found	Not Found	Not Found	Not Found	Not Found	Not Found	Not Found	High	High	Not Found	Not Found	Not Found	Not Found	Not Found	Not Found	Not Found	Not Found
	FALSE	High	[R].GMPASPGAAVGEIVMDNATAVAR.[T]	2xOxidation [M2; M15]		0.000263028	0	2	3	4	A0A0M4K4B4; A0A2G9KAA6	A0A0M4K4B4 [391-413]; A0A2G9KAA6 [391-413]	0	2217.06	Not Found	Not Found	Not Found	Not Found	Not Found	Not Found	Not Found	Not Found	Not Found	Not Found	Not Found	Not Found	Not Found	High	Not Found	Not Found	Not Found	Not Found	Not Found	Not Found	Not Found	Not Found	Not Found	Not Found	Not Found	Not Found	High	Not Found	Not Found	Not Found	Not Found	Not Found	Not Found	Not Found	Not Found
	FALSE	High	[R].GMPASPGAAVGEIVMDNATAVAR.[T]	1xOxidation [M]		4.92788e-07	0	2	3	28	A0A0M4K4B4; A0A2G9KAA6	A0A0M4K4B4 [391-413]; A0A2G9KAA6 [391-413]	0	2201.07	Not Found	High	High	Not Found	High	High	Not Found	Not Found	Not Found	Not Found	Not Found	Not Found	Not Found	High	High	Not Found	Not Found	Not Found	Not Found	Not Found	High	Not Found	Not Found	Not Found	Not Found	High	High	Not Found	Not Found	Not Found	Not Found	Not Found	Not Found	Not Found	Not Found
	FALSE	High	[R].GMPASPGAAVGEIVMDNATAVAR.[T]			4.06379e-08	0	2	3	40	A0A0M4K4B4; A0A2G9KAA6	A0A0M4K4B4 [391-413]; A0A2G9KAA6 [391-413]	0	2185.07	Not Found	High	High	Not Found	High	High	Not Found	Not Found	Not Found	Not Found	Not Found	Not Found	Not Found	High	High	Not Found	Not Found	High	Not Found	Not Found	High	Not Found	Not Found	Not Found	Not Found	High	High	Not Found	High	Not Found	Not Found	High	Not Found	Not Found	Not Found
	FALSE	High	[R].RETNPEDLQGMVVSEGILTAR.[G]			2.09809e-06	0	2	3	22	A0A0M4K4B4; A0A2G9KAA6	A0A0M4K4B4 [425-445]; A0A2G9KAA6 [425-445]	1	2315.17	Not Found	High	High	Not Found	Not Found	Not Found	Not Found	High	Not Found	Not Found	Not Found	Not Found	Not Found	High	Not Found	Not Found	High	High	Not Found	Not Found	High	Not Found	High	Not Found	Not Found	High	High	Not Found	High	Not Found	Not Found	High	High	Not Found	Not Found
	FALSE	High	[R].RETNPEDLQGMVVSEGILTAR.[G]	1xOxidation [M11]		2.4639e-07	0	2	3	3	A0A0M4K4B4; A0A2G9KAA6	A0A0M4K4B4 [425-445]; A0A2G9KAA6 [425-445]	1	2331.16	Not Found	Not Found	Not Found	Not Found	Not Found	Not Found	Not Found	Not Found	Not Found	Not Found	Not Found	Not Found	Not Found	Not Found	Not Found	Not Found	Not Found	Not Found	Not Found	Not Found	High	Not Found	Not Found	Not Found	Not Found	Not Found	High	Not Found	Not Found	Not Found	Not Found	Not Found	Not Found	Not Found	Not Found
	FALSE	High	[R].ETNPEDLQGMVVSEGILTAR.[G]			2.77563e-08	0	2	3	51	A0A0M4K4B4; A0A2G9KAA6	A0A0M4K4B4 [426-445]; A0A2G9KAA6 [426-445]	0	2159.06	Not Found	High	High	Not Found	High	High	Not Found	High	High	Not Found	High	Not Found	Not Found	High	High	Not Found	High	High	Not Found	High	High	High	High	High	Not Found	High	High	Not Found	High	High	High	High	High	High	High
	FALSE	High	[R].ETNPEDLQGMVVSEGILTAR.[G]	1xOxidation [M10]		1.84157e-07	0	2	3	36	A0A0M4K4B4; A0A2G9KAA6	A0A0M4K4B4 [426-445]; A0A2G9KAA6 [426-445]	0	2175.06	Not Found	High	High	Not Found	High	Not Found	Not Found	High	High	Not Found	High	High	Not Found	High	Not Found	Not Found	High	High	Not Found	High	High	Not Found	High	High	Not Found	High	High	Not Found	High	High	Not Found	Not Found	High	Not Found	High
	FALSE	High	[K].MILAHDEETQTAALAELLPYQR.[E]			0.00022583	0	1	2	4	A0A2G9KAA6	A0A2G9KAA6 [598-619]	0	2513.27	Not Found	Not Found	Not Found	Not Found	Not Found	Not Found	Not Found	Not Found	Not Found	Not Found	Not Found	Not Found	Not Found	Not Found	Not Found	Not Found	Not Found	Not Found	Not Found	Not Found	High	Not Found	Not Found	Not Found	Not Found	High	High	Not Found	Not Found	Not Found	Not Found	Not Found	Not Found	Not Found	Not Found
	FALSE	High	[K].TVLGIEGEPFAEALHALQEEKGYAGDPDMTTEDLQR.[L]			3.67844e-06	0	2	3	1	A0A0M4K4B4; A0A2G9KAA6	A0A0M4K4B4 [142-177]; A0A2G9KAA6 [142-177]	1	3930.87	Not Found	Not Found	Not Found	Not Found	Not Found	Not Found	Not Found	Not Found	Not Found	Not Found	Not Found	Not Found	Not Found	Not Found	Not Found	Not Found	Not Found	Not Found	Not Found	Not Found	Not Found	Not Found	Not Found	Not Found	Not Found	High	Not Found	Not Found	Not Found	Not Found	Not Found	Not Found	Not Found	Not Found	Not Found
	FALSE	High	[R].VYLTEGSAPEVLDVQVTSAIR.[E]			5.79456e-09	0	2	3	6	A0A0M4K4B4; A0A2G9KAA6	A0A0M4K4B4 [49-69]; A0A2G9KAA6 [49-69]	0	2247.19	Not Found	Not Found	Not Found	Not Found	Not Found	Not Found	Not Found	Not Found	Not Found	Not Found	Not Found	Not Found	Not Found	Not Found	Not Found	Not Found	Not Found	Not Found	Not Found	Not Found	High	Not Found	Not Found	Not Found	Not Found	High	High	Not Found	Not Found	Not Found	Not Found	Not Found	Not Found	Not Found	Not Found
	FALSE	High	[R].DEAVTRVTGDQLTSLLFPQFDKK.[A]			2.76487e-05	0	2	3	2	A0A0M4K4B4; A0A2G9KAA6	A0A0M4K4B4 [360-382]; A0A2G9KAA6 [360-382]	2	2608.36	Not Found	Not Found	Not Found	Not Found	Not Found	Not Found	Not Found	Not Found	Not Found	Not Found	Not Found	Not Found	Not Found	Not Found	Not Found	Not Found	Not Found	Not Found	Not Found	Not Found	Not Found	Not Found	Not Found	Not Found	Not Found	Not Found	High	Not Found	Not Found	Not Found	Not Found	Not Found	Not Found	Not Found	Not Found
	FALSE	High	[K].GEEITAEERELLAAVKGHHEQNPMLGLR.[G]	1xOxidation [M24]		6.57604e-05	0	2	3	1	A0A0M4K4B4; A0A2G9KAA6	A0A0M4K4B4 [664-691]; A0A2G9KAA6 [664-691]	2	3143.59	Not Found	Not Found	Not Found	Not Found	Not Found	Not Found	Not Found	Not Found	Not Found	Not Found	Not Found	Not Found	Not Found	Not Found	Not Found	Not Found	Not Found	Not Found	Not Found	Not Found	Not Found	Not Found	Not Found	Not Found	Not Found	High	Not Found	Not Found	Not Found	Not Found	Not Found	Not Found	Not Found	Not Found	Not Found
	FALSE	High	[K].GEEITAEERELLAAVKGHHEQNPMLGLR.[G]			4.59786e-07	0	2	3	5	A0A0M4K4B4; A0A2G9KAA6	A0A0M4K4B4 [664-691]; A0A2G9KAA6 [664-691]	2	3127.6	Not Found	Not Found	Not Found	Not Found	Not Found	Not Found	Not Found	Not Found	Not Found	Not Found	Not Found	Not Found	Not Found	Not Found	Not Found	Not Found	Not Found	Not Found	Not Found	Not Found	High	Not Found	Not Found	Not Found	Not Found	High	Not Found	Not Found	Not Found	Not Found	Not Found	Not Found	Not Found	Not Found	Not Found
	FALSE	High	[K].TVLGIEGEPFAEALHALQEEK.[G]			1.29151e-06	0	2	3	9	A0A0M4K4B4; A0A2G9KAA6	A0A0M4K4B4 [142-162]; A0A2G9KAA6 [142-162]	0	2281.17	Not Found	Not Found	Not Found	Not Found	Not Found	Not Found	Not Found	Not Found	Not Found	Not Found	Not Found	Not Found	Not Found	Not Found	Not Found	Not Found	Not Found	Not Found	Not Found	Not Found	High	Not Found	Not Found	Not Found	Not Found	High	High	Not Found	Not Found	Not Found	Not Found	Not Found	Not Found	Not Found	Not Found
	FALSE	High	[R].AAIENETTYER.[R]			0.000791667	0	2	3	22	A0A0M4K4B4; A0A2G9KAA6	A0A0M4K4B4 [895-905]; A0A2G9KAA6 [895-905]	0	1296.61	Not Found	Not Found	Not Found	Not Found	High	High	Not Found	Not Found	High	Not Found	Not Found	High	Not Found	Not Found	High	High	Not Found	High	High	Not Found	High	High	High	Not Found	High	High	High	Not Found	Not Found	Not Found	High	Not Found	High	Not Found	Not Found
	FALSE	High	[K].GHHEQNPMLGLR.[G]			0.00061689	0	2	3	2	A0A0M4K4B4; A0A2G9KAA6	A0A0M4K4B4 [680-691]; A0A2G9KAA6 [680-691]	0	1388.69	Not Found	Not Found	Not Found	Not Found	Not Found	Not Found	Not Found	Not Found	Not Found	Not Found	Not Found	Not Found	Not Found	Not Found	Not Found	Not Found	Not Found	Not Found	Not Found	Not Found	Not Found	Not Found	Not Found	Not Found	Not Found	Not Found	High	Not Found	Not Found	Not Found	Not Found	Not Found	Not Found	Not Found	Not Found
	FALSE	High	[R].DPSTGHSGVYGDYLENAQGEDVVAGIR.[N]			1.05633e-06	0	2	3	13	A0A0M4K4B4; A0A2G9KAA6	A0A0M4K4B4 [258-284]; A0A2G9KAA6 [258-284]	0	2806.29	Not Found	Not Found	Not Found	Not Found	Not Found	Not Found	Not Found	High	Not Found	Not Found	Not Found	Not Found	Not Found	High	Not Found	Not Found	Not Found	Not Found	Not Found	High	High	Not Found	High	High	Not Found	High	High	Not Found	Not Found	Not Found	Not Found	Not Found	High	Not Found	Not Found
	FALSE	High	[K].SYDELLAIMDR.[L]			0.000130611	0	2	3	3	A0A0M4K4B4; A0A2G9KAA6	A0A0M4K4B4 [299-309]; A0A2G9KAA6 [299-309]	0	1325.64	Not Found	Not Found	Not Found	Not Found	Not Found	Not Found	Not Found	Not Found	Not Found	Not Found	Not Found	Not Found	Not Found	Not Found	Not Found	Not Found	Not Found	Not Found	Not Found	Not Found	Not Found	Not Found	Not Found	Not Found	Not Found	High	High	Not Found	Not Found	Not Found	Not Found	Not Found	Not Found	Not Found	Not Found
	FALSE	High	[K].GYAGDPDMTTEDLQR.[L]			7.00852e-06	0	2	3	43	A0A0M4K4B4; A0A2G9KAA6	A0A0M4K4B4 [163-177]; A0A2G9KAA6 [163-177]	0	1668.72	Not Found	High	High	High	High	High	Not Found	High	High	Not Found	High	Not Found	High	High	High	High	High	High	High	High	High	High	High	High	High	High	High	High	High	High	High	High	High	High	High
	FALSE	High	[K].GYAGDPDMTTEDLQR.[L]	1xOxidation [M8]		2.94285e-05	0	2	3	39	A0A0M4K4B4; A0A2G9KAA6	A0A0M4K4B4 [163-177]; A0A2G9KAA6 [163-177]	0	1684.71	Not Found	High	High	Not Found	High	High	Not Found	High	High	Not Found	High	Not Found	High	High	High	Not Found	High	High	High	High	High	Not Found	High	Not Found	High	High	High	High	High	High	High	Not Found	High	High	Not Found
	FALSE	High	[K].EAKGEEITAEER.[E]			0.00109638	0	2	3	29	A0A0M4K4B4; A0A2G9KAA6	A0A0M4K4B4 [661-672]; A0A2G9KAA6 [661-672]	1	1361.65	Not Found	Not Found	High	Not Found	High	High	Not Found	Not Found	High	Not Found	Not Found	Not Found	Not Found	High	High	Not Found	Not Found	Not Found	High	High	High	Not Found	High	Not Found	High	High	High	Not Found	Not Found	Not Found	Not Found	High	High	Not Found	Not Found
	FALSE	High	[R].ANADSPEDAQR.[A]			0.00014593	0	2	3	31	A0A0M4K4B4; A0A2G9KAA6	A0A0M4K4B4 [559-569]; A0A2G9KAA6 [559-569]	0	1173.51	High	Not Found	High	High	High	Not Found	High	High	High	High	High	High	Not Found	High	High	High	High	High	High	Not Found	Not Found	High	High	Not Found	Not Found	High	High	Not Found	High	High	Not Found	Not Found	High	Not Found	High
	FALSE	High	[K].YVYDFTEGDKDQK.[D]			2.52662e-05	0	2	3	7	A0A0M4K4B4; A0A2G9KAA6	A0A0M4K4B4 [4-16]; A0A2G9KAA6 [4-16]	1	1607.72	Not Found	Not Found	Not Found	High	Not Found	High	Not Found	Not Found	Not Found	Not Found	Not Found	Not Found	High	Not Found	Not Found	High	Not Found	Not Found	High	Not Found	Not Found	Not Found	Not Found	Not Found	High	Not Found	Not Found	Not Found	Not Found	Not Found	Not Found	Not Found	Not Found	Not Found	Not Found
	FALSE	High	[K].AIVKESTGEDFPQNPR.[K]			8.6998e-07	0	1	2	40	A0A2G9KAA6	A0A2G9KAA6 [184-199]	1	1787.89	Not Found	Not Found	High	Not Found	High	High	Not Found	High	High	Not Found	High	Not Found	Not Found	Not Found	High	Not Found	High	High	Not Found	High	High	Not Found	High	High	High	High	High	Not Found	High	Not Found	High	Not Found	High	High	High
	FALSE	High	[R].GGKTSHAAVVAR.[G]			0.000167628	0	2	3	8	A0A0M4K4B4; A0A2G9KAA6	A0A0M4K4B4 [446-457]; A0A2G9KAA6 [446-457]	1	1153.64	Not Found	High	Not Found	Not Found	Not Found	Not Found	Not Found	Not Found	Not Found	Not Found	Not Found	Not Found	Not Found	Not Found	Not Found	Not Found	Not Found	Not Found	Not Found	Not Found	High	Not Found	Not Found	Not Found	Not Found	High	High	Not Found	Not Found	Not Found	Not Found	High	Not Found	Not Found	Not Found
	FALSE	High	[R].AISEAAAQLKK.[E]			0.00160476	0	2	3	31	A0A0M4K4B4; A0A2G9KAA6	A0A0M4K4B4 [709-719]; A0A2G9KAA6 [709-719]	1	1129.66	Not Found	High	Not Found	Not Found	Not Found	High	Not Found	High	High	Not Found	High	High	Not Found	Not Found	High	High	High	Not Found	Not Found	High	High	Not Found	High	Not Found	Not Found	High	High	Not Found	High	High	Not Found	Not Found	High	Not Found	High
	FALSE	High	[K].ESTGEDFPQNPR.[K]			0.000461109	0	1	2	72	A0A2G9KAA6	A0A2G9KAA6 [188-199]	0	1376.61	High	High	High	High	High	High	High	High	High	High	High	Not Found	High	High	High	High	High	High	High	High	High	High	High	High	High	High	High	High	High	High	High	High	High	High	High
	FALSE	High	[R].VADQLVDER.[L]			0.000675041	0	2	3	8	A0A0M4K4B4; A0A2G9KAA6	A0A0M4K4B4 [347-355]; A0A2G9KAA6 [347-355]	0	1044.53	High	Not Found	Not Found	Not Found	Not Found	Not Found	High	Not Found	Not Found	High	Not Found	Not Found	Not Found	Not Found	Not Found	High	Not Found	Not Found	Not Found	Not Found	Not Found	Not Found	Not Found	Not Found	Not Found	High	Not Found	Not Found	Not Found	Not Found	Not Found	Not Found	Not Found	High	Not Found
	FALSE	High	[K].TSHAAVVAR.[G]			0.00264191	0.000191922	2	3	16	A0A0M4K4B4; A0A2G9KAA6	A0A0M4K4B4 [449-457]; A0A2G9KAA6 [449-457]	0	911.506	Not Found	High	High	High	High	High	Not Found	Not Found	Not Found	Not Found	High	Not Found	Not Found	High	Not Found	High	High	High	Not Found	High	Not Found	Not Found	Not Found	Not Found	High	Not Found	Not Found	Not Found	Not Found	High	Not Found	Not Found	High	Not Found	Not Found
	FALSE	High	[K].AIVKESTGEDFPQNPRK.[Q]			0.00295131	0.000191922	1	2	2	A0A2G9KAA6	A0A2G9KAA6 [184-200]	2	1915.99	Not Found	Not Found	Not Found	Not Found	Not Found	Not Found	Not Found	Not Found	Not Found	Not Found	Not Found	Not Found	Not Found	Not Found	Not Found	Not Found	Not Found	Not Found	Not Found	Not Found	Not Found	Not Found	Not Found	Not Found	Not Found	High	High	Not Found	Not Found	Not Found	Not Found	Not Found	Not Found	Not Found	Not Found
	FALSE	High	[R].EDFIGIFGAMDGLPVTVR.[L]	1xOxidation [M10]		0.00589448	0.000191922	2	3	1	A0A0M4K4B4; A0A2G9KAA6	A0A0M4K4B4 [620-637]; A0A2G9KAA6 [620-637]	0	1952.98	Not Found	Not Found	Not Found	Not Found	Not Found	Not Found	Not Found	Not Found	Not Found	Not Found	Not Found	Not Found	Not Found	Not Found	Not Found	Not Found	Not Found	Not Found	Not Found	Not Found	Not Found	Not Found	Not Found	Not Found	Not Found	Not Found	High	Not Found	Not Found	Not Found	Not Found	Not Found	Not Found	Not Found	Not Found
	FALSE	High	[R].VTGDQLTSLLFPQFDKK.[A]			0.00178043	0.000191922	2	3	1	A0A0M4K4B4; A0A2G9KAA6	A0A0M4K4B4 [366-382]; A0A2G9KAA6 [366-382]	1	1937.04	Not Found	Not Found	Not Found	Not Found	Not Found	Not Found	Not Found	Not Found	Not Found	Not Found	Not Found	Not Found	Not Found	Not Found	Not Found	Not Found	Not Found	Not Found	Not Found	Not Found	Not Found	Not Found	Not Found	Not Found	Not Found	Not Found	High	Not Found	Not Found	Not Found	Not Found	Not Found	Not Found	Not Found	Not Found
	FALSE	High	[K].GHHEQNPMLGLR.[G]	1xOxidation [M8]		0.00279233	0.000191922	2	3	2	A0A0M4K4B4; A0A2G9KAA6	A0A0M4K4B4 [680-691]; A0A2G9KAA6 [680-691]	0	1404.68	Not Found	Not Found	Not Found	Not Found	Not Found	Not Found	Not Found	Not Found	Not Found	Not Found	Not Found	Not Found	Not Found	Not Found	Not Found	Not Found	Not Found	Not Found	Not Found	Not Found	Not Found	Not Found	Not Found	Not Found	Not Found	Not Found	High	Not Found	Not Found	Not Found	Not Found	Not Found	Not Found	Not Found	Not Found
	FALSE	High	[R].VYLTEGSAPEVLDVQVTSAIREVEAK.[M]			0.00207341	0.000191922	2	3	3	A0A0M4K4B4; A0A2G9KAA6	A0A0M4K4B4 [49-74]; A0A2G9KAA6 [49-74]	1	2803.47	Not Found	Not Found	Not Found	Not Found	Not Found	Not Found	Not Found	Not Found	Not Found	Not Found	Not Found	Not Found	Not Found	Not Found	Not Found	Not Found	Not Found	Not Found	Not Found	Not Found	High	Not Found	Not Found	Not Found	Not Found	High	High	Not Found	Not Found	Not Found	Not Found	Not Found	Not Found	Not Found	Not Found
	FALSE	High	[K].GEEITAEER.[E]			0.00167285	0.000191922	2	3	21	A0A0M4K4B4; A0A2G9KAA6	A0A0M4K4B4 [664-672]; A0A2G9KAA6 [664-672]	0	1033.48	Not Found	Not Found	High	Not Found	High	High	Not Found	Not Found	High	Not Found	Not Found	Not Found	Not Found	High	High	Not Found	High	Not Found	Not Found	High	High	Not Found	Not Found	High	Not Found	High	High	Not Found	High	High	Not Found	Not Found	High	Not Found	Not Found
	FALSE	High	[K].GEEITAEERELLAAVK.[G]			0.00383899	0.000191922	2	3	8	A0A0M4K4B4; A0A2G9KAA6	A0A0M4K4B4 [664-679]; A0A2G9KAA6 [664-679]	1	1757.93	Not Found	Not Found	Not Found	Not Found	High	Not Found	Not Found	Not Found	Not Found	Not Found	Not Found	Not Found	Not Found	Not Found	Not Found	Not Found	Not Found	Not Found	Not Found	High	High	Not Found	High	Not Found	Not Found	High	Not Found	Not Found	Not Found	Not Found	Not Found	Not Found	Not Found	Not Found	Not Found
	FALSE	High	[K].EAKGEEITAEERELLAAVK.[G]			0.00527717	0.000191922	2	3	6	A0A0M4K4B4; A0A2G9KAA6	A0A0M4K4B4 [661-679]; A0A2G9KAA6 [661-679]	2	2086.1	Not Found	Not Found	Not Found	Not Found	Not Found	Not Found	Not Found	Not Found	Not Found	Not Found	Not Found	Not Found	Not Found	Not Found	Not Found	Not Found	Not Found	Not Found	Not Found	Not Found	High	Not Found	High	Not Found	Not Found	High	Not Found	Not Found	Not Found	Not Found	Not Found	Not Found	Not Found	Not Found	Not Found
	FALSE	High	[R].NTLPLSALGEIDKK.[S]			0.00585387	0.000191922	2	3	5	A0A0M4K4B4; A0A2G9KAA6	A0A0M4K4B4 [285-298]; A0A2G9KAA6 [285-298]	1	1498.85	Not Found	Not Found	Not Found	Not Found	Not Found	Not Found	Not Found	Not Found	Not Found	Not Found	Not Found	Not Found	Not Found	Not Found	Not Found	Not Found	Not Found	Not Found	Not Found	Not Found	High	Not Found	Not Found	Not Found	Not Found	High	High	Not Found	Not Found	Not Found	Not Found	Not Found	Not Found	Not Found	Not Found
	FALSE	High	[K].DLVAAVDR.[I]			0.0275356	0.000652126	2	3	3	A0A0M4K4B4; A0A2G9KAA6	A0A0M4K4B4 [537-544]; A0A2G9KAA6 [537-544]	0	858.468	Not Found	Not Found	Not Found	Not Found	Not Found	Not Found	Not Found	Not Found	High	Not Found	Not Found	Not Found	Not Found	Not Found	Not Found	Not Found	High	Not Found	Not Found	Not Found	Not Found	Not Found	High	Not Found	Not Found	Not Found	Not Found	Not Found	Not Found	Not Found	Not Found	Not Found	Not Found	Not Found	Not Found
	FALSE	High	[K].ESTGEDFPQNPRK.[Q]			0.0282975	0.000652126	1	2	2	A0A2G9KAA6	A0A2G9KAA6 [188-200]	1	1504.7	Not Found	Not Found	Not Found	Not Found	Not Found	Not Found	Not Found	Not Found	Not Found	Not Found	Not Found	Not Found	Not Found	Not Found	Not Found	Not Found	Not Found	Not Found	Not Found	Not Found	High	Not Found	Not Found	Not Found	Not Found	Not Found	High	Not Found	Not Found	Not Found	Not Found	Not Found	Not Found	Not Found	Not Found
	FALSE	High	[R].LITRDEAVTR.[V]			0.03791	0.000779447	2	3	5	A0A0M4K4B4; A0A2G9KAA6	A0A0M4K4B4 [356-365]; A0A2G9KAA6 [356-365]	1	1173.66	Not Found	Not Found	Not Found	Not Found	Not Found	Not Found	Not Found	Not Found	High	Not Found	Not Found	Not Found	Not Found	Not Found	Not Found	Not Found	Not Found	Not Found	Not Found	Not Found	Not Found	Not Found	Not Found	Not Found	Not Found	Not Found	High	Not Found	Not Found	Not Found	Not Found	Not Found	Not Found	High	Not Found
	FALSE	High	[R].IMTHADEK.[R]			0.0470662	0.00121764	2	3	2	A0A0M4K4B4; A0A2G9KAA6	A0A0M4K4B4 [545-552]; A0A2G9KAA6 [545-552]	0	944.451	Not Found	Not Found	Not Found	Not Found	Not Found	Not Found	Not Found	Not Found	Not Found	Not Found	Not Found	Not Found	Not Found	Not Found	Not Found	Not Found	Not Found	Not Found	Not Found	Not Found	High	Not Found	Not Found	Not Found	Not Found	High	Not Found	Not Found	Not Found	Not Found	Not Found	Not Found	Not Found	Not Found	Not Found
[truncated: 11,019 more rows]
[truncated: 63 more columns]
