# Supplementary material for: Search of Potential Vaccine Candidates against Trueperella pyogenes Infections through Proteomic and Bioinformatic Analysis
Source: Vaccines (Basel). 2020 Jun 17;8(2):314. doi: 10.3390/vaccines8020314 (PMC7350218; doi:10.3390/vaccines8020314)
Supplement: Supplementary file 1 [file vaccines-08-00314-s001.zip › Supplementary Table 1.xlsx]

## Sheet: surfomeTP
Supplementary Table 1: List and quantitative values of identified surface proteins, as predicted by PsortB v3.0. Column A shows the accession numbers in Uniprot. Column B, assigned protein category after manual inspection. Column C, the primary subcellular localization prediction by PsortB. Columns O-BG, LC total protein peak areas for each isolate and replicate.
Accession	Subcellular location	PsortB prediction	Description	Exp. q-value	Sum PEP Score	Coverage	# Peptides	# PSMs	# Unique Peptides	# Protein Groups	# AAs	MW [kDa]	calc. pI	A-1	A-2	A-3	B-1	B-2	B-3	C-1	C-2	C-3	D-1	D-2	D-3	E-1	E-2	E-3	F-1	F-2	F-3	G-1	G-2	G-3	H-1	H-2	H-3	I-1	I-2	I-3	J-1	J-2	J-3	K-1	K-2	K-3	L-1	L-2	L-3
X4QMI5	cell wall	cell wall	Murein transglycosylase OS=Trueperella pyogenes OX=1661 GN=CQ11_01060 PE=4 SV=1	0	21.3165	17.2093	5	48	5	1	430	44.586	10.04				310000000	10000000	160000000							35000000	8600000	15000000	20000000	3600000	10000000				5400000	850000	3125000	24000000	800000	14000000
A0A2G9KAD4	cell wall	cell wall	Uncharacterized protein OS=Trueperella pyogenes OX=1661 GN=CT171_05835 PE=3 SV=1	0	62.9976	24.8756	11	122	2	1	603	62.9	6.71	9300000	14000000	4600000				7475000	14000000	950000							16870000	740000	33000000													3300000	24650000	46000000
A0A0M4KS58	cell wall	cell wall	Uncharacterized protein OS=Trueperella pyogenes OX=1661 GN=AN946_01155 PE=4 SV=1	0	85.4355	21.6641	12	60	12	1	637	67.487	9.16							26000000	3600000	150000000							26000000	59500000	93000000
A0A0M4JW67	cell wall	cell wall	Uncharacterized protein OS=Trueperella pyogenes OX=1661 GN=AN946_03120 PE=4 SV=1	0.00323974	4.50261	2.24571	1	2	1	1	757	81.094	5.24							465500	31000	900000
X4QQQ7	cell wall	cell wall	Metallophosphatase OS=Trueperella pyogenes OX=1661 GN=CQ11_08990 PE=3 SV=1	0	129.274	40.6579	24	159	24	1	760	79.386	6.58				26000000	10000000	18000000																12000000	4200000	8100000				25000000	15350000	5700000
A0A0M5KPT1	cell wall	cell wall	Uncharacterized protein OS=Trueperella pyogenes OX=1661 GN=AN946_06950 PE=4 SV=1	0	57.895	18.0212	10	37	3	1	849	90.154	5.66																						21000000	650000	10825000
A0A2G9KBF5	cell wall	cell wall	Bifunctional metallophosphatase/5'-nucleotidase OS=Trueperella pyogenes OX=1661 GN=CT171_07665 PE=4 SV=1	0	298.205	49.6009	45	667	7	1	877	92.503	6.32							1400000	16000000	12000000							19000000	21000000	23000000				26000000	590000	13295000	480000	4500000	2100000	24000000	34000000	44000000				6800000	25400000	44000000
X4RE32	cell wall	cell wall	ABC transporter substrate-binding protein OS=Trueperella pyogenes OX=1661 GN=CQ11_08710 PE=4 SV=1	0	227.531	53.9121	42	205	3	1	933	95.307	8.73							6375000	750000	12000000							150000000	2100000	68000000	30000000	15495000	990000				49000000	130000000	8000000							530000	1015000	1500000
X4QWN2	cell wall	cell wall	Htaa family protein OS=Trueperella pyogenes OX=1661 GN=CQ11_01465 PE=4 SV=1	0	375.194	48.5465	61	640	39	1	1032	112.35	9.01	3900000	40000000	41000000	340000000	340000000	140000000	930000	42000000	55000000	21000000	20000000	5100000	260000000	160000000	15000000	60000000	35000000	140000000	9800000	3500000	17000000	31000000	7000000	14000000	16000000	9900000	420000000	16000000	49500000	83000000	12000000	43000000	7200000	6800000	10000000	9900000
A0A2G9K9K3	cell wall	cell wall	Uncharacterized protein OS=Trueperella pyogenes OX=1661 GN=CT171_09195 PE=4 SV=1	0	10.7302	3.05206	3	20	3	1	1114	120.371	5.72	1200000	700000	200000							860000	170000	515000				1500000	260000	200000
X4RBF3	cell wall	cell wall	Beta-galactosidase OS=Trueperella pyogenes OX=1661 GN=CQ11_09340 PE=3 SV=1	0	97.1351	16.6782	20	73	5	1	1451	157.287	5.77				6500000	6600000	1100000
A0A2G9K9Z8	cell wall	cell wall	Uncharacterized protein OS=Trueperella pyogenes OX=1661 GN=CT171_08025 PE=4 SV=1	0	88.3842	17.1233	17	28	8	1	1460	157.679	5.85				17000000	24000000	10000000
A0A0M4K5P6	cell wall	cell wall	Uncharacterized protein OS=Trueperella pyogenes OX=1661 GN=AN946_06525 PE=3 SV=1	0	252.329	37.874	48	417	2	1	1571	166.825	5.1				6500000	8400000	3400000										26000000	7500000	3000000										570000	885000	1200000
X4RB57	cell wall	cell wall	Nuclease OS=Trueperella pyogenes OX=1661 GN=CQ11_08735 PE=4 SV=1	0	116.944	23.3083	25	106	8	1	1596	173.422	5.88				20000000	19000000	21000000	290000	28000000	41000000							6000000	5000000	7100000				1400000	590000	995000							1200000	9600000	18000000	210000	4505000	8800000
X4QX09	cell wall	cytoplasmic	Uncharacterized protein OS=Trueperella pyogenes OX=1661 GN=CQ11_01225 PE=4 SV=1	0	96.3381	26.3761	22	163	3	1	872	91.728	5.27				75500000	41000000	110000000													7400000	4700000	2000000
X4RF46	cell wall	extracellular	Lacto-N-biosidase OS=Trueperella pyogenes OX=1661 GN=CQ11_10535 PE=4 SV=1	0	50.8633	12.2759	11	21	2	1	1450	156.215	5.64				8300000	11000000	5600000
A0A0M5KIG4	cell wall	extracellular	Uncharacterized protein OS=Trueperella pyogenes OX=1661 GN=AN946_08365 PE=3 SV=1	0	100.03	17.2368	23	100	23	1	1491	161.155	5.1							11000000	4900000	2100000				40000000	2200000	21100000	35000000	2800000	6500000										1000000	20500000	40000000				890000	920000	950000
A0A2G9KAI9	cell wall	extracellular	Uncharacterized protein OS=Trueperella pyogenes OX=1661 GN=CT171_08030 PE=4 SV=1	0	106.339	17.9634	26	58	26	1	1748	189.561	5.35				3700000	94000000	48850000																51000000	150000	2557500
A0A0M4KBI3	cell wall	unknown	Uncharacterized protein OS=Trueperella pyogenes OX=1661 GN=AN946_10195 PE=4 SV=1	0	136.994	40.6077	30	136	8	1	724	75.934	5.49																						41000000	11000000	120000000
X4RCL8	cell wall	unknown	Uncharacterized protein OS=Trueperella pyogenes OX=1661 GN=CQ11_06390 PE=4 SV=1	0	121.385	36.5206	27	138	19	1	753	76.975	6.13	760000	1080000	1400000	160000000	31000000	40000000	7500000	11000000	6900000				100000000	21000000	140000000	4800000	5500000	6200000										770000	2185000	3600000
A0A2G9KAD9	cell wall	unknown	Uncharacterized protein OS=Trueperella pyogenes OX=1661 GN=CT171_05900 PE=4 SV=1	0	123.284	35.9223	25	72	5	1	927	100.29	6.23				7300000	15000000	11150000
A0A2G9KC18	cell wall	unknown	Uncharacterized protein OS=Trueperella pyogenes OX=1661 GN=CT171_04560 PE=4 SV=1	0	152.129	30.9224	32	232	13	1	954	100.389	5.52	10000000	620000	3100000	44000000	63000000	20000000										18000000	15000000	5600000	35000000	33000000	21000000	56000000	8600000	50000000	21000000	1500000	5200000				1600000	22000000	23000000
X4R8M3	cell wall	unknown	Uncharacterized protein OS=Trueperella pyogenes OX=1661 GN=CQ11_02900 PE=4 SV=1	0	106.603	21.5575	19	183	15	1	1053	111.753	8				81000000	53000000	1300000	4900000	29000000	16950000	15000000	860000	7930000	50000000	33000000	370000	10000000	120000	6600000	1300000	1200000	290000	7600000	1100000	4350000	3000000	99000	1549500				1400000	746000	92000	2100000	10050000	18000000
A0A2G9KAE2	cell wall	unknown	Beta-galactosidase OS=Trueperella pyogenes OX=1661 GN=CT171_05895 PE=3 SV=1	0	93.6651	15.6876	18	62	3	1	1447	157.154	5.81				15000000	16000000	15500000
X4R145	cell wall	unknown	Uncharacterized protein OS=Trueperella pyogenes OX=1661 GN=CQ11_04235 PE=4 SV=1	0	41.3737	20.7143	8	30	8	1	420	43.872	5.4																			10000000	8500000	7000000				12000000	8900000	57000000
A0A0M4KB23	secreted	extracellular	Superoxide dismutase OS=Trueperella pyogenes OX=1661 GN=AN946_08575 PE=3 SV=1	0	35.67	44.1176	8	70	8	1	204	22.461	5.21																						18000000	17000000	17500000	14000000	48000000	31000000				4500000	56000000	30250000	3600000	5150000	6700000
A0A2G9KAP6	secreted	extracellular	Glycoside hydrolase OS=Trueperella pyogenes OX=1661 GN=CT171_08370 PE=4 SV=1	0	13.2018	9.12863	1	12	1	1	241	24.645	9.89																6700000	7250000	7800000
A0A0M4JYB5	secreted	unknown	Uncharacterized protein OS=Trueperella pyogenes OX=1661 GN=AN946_07085 PE=4 SV=1	0	73.2488	39.577	11	94	2	1	331	34.909	5.03				1600000	140000000	70800000																									970000	14000000	7485000	5900000	9450000	13000000
A0A2G9KD79	secreted	unknown	Endonuclease OS=Trueperella pyogenes OX=1661 GN=CT171_00970 PE=4 SV=1	0	65.2812	34.321	13	70	13	1	405	43.884	5.35	12000000	3800000	3900000	5950000	6600000	5300000	36000000	19000000	2000000				21000000	14250000	7500000	15000000	19500000	24000000							165000000	60000000	270000000				1300000	4500000	7800000
A0A2G9KEL5	secreted	extracellular	Peptidase M23 OS=Trueperella pyogenes OX=1661 GN=CT171_02425 PE=4 SV=1	0	76.4869	19.59	15	149	15	1	439	47.444	6.23	13000000	8550000	4100000	23000000	19000000	41000000	470000	785000	1100000	20000000	3500000	11750000	95000000	41000000	18000000	14000000	6400000	9200000	15000000	2800000	5500000				8300000	11000000	4200000	4400000	5000000	5600000	3000000	5500000	8000000
Q9S0W7	secreted	extracellular	Pyolysin OS=Trueperella pyogenes OX=1661 PE=4 SV=1	0	210.551	74.7191	44	699	13	1	534	57.957	9.32	3700000	30000000	1800000	120000000	370000000	320000000	6500000	5300000	21000000	8000000	66000000	38000000	120000000	650000000	370000000	110000000	360000000	780000000	56000000	71000000	52000000	17000000	20000000	56000000	490000000	360000000	46000000	94000000	28000000	58000000	10000000	21000000	27000000	25000000	14000000	1900000
A0A2G9KA87	secreted	extracellular	Uncharacterized protein OS=Trueperella pyogenes OX=1661 GN=CT171_08900 PE=4 SV=1	0	73.9861	30.8411	14	99	14	1	535	56.782	8				8700000	23000000	12000000				15000000	7700000	4700000	25000000	74000000	78000000	13000000	130000000	80000000	67000000	37000000	94000000				140000000	210000000	190000000
X4R0V4	secreted	extracellular	Serine metalloprotease OS=Trueperella pyogenes OX=1661 GN=CQ11_10675 PE=3 SV=1	0	323.375	50.8065	27	1199	13	1	620	65.778	5.1	140000000	140000000	320000000	1200000000	4700000000	460000000	1800000	97000000	400000000	110000000	260000000	17000000	2400000000	520000000	170000000	970000000	200000000	550000000	1500000000	200000000	430000000	200000000	9200000	104600000	910000000	640000000	780000000	41000000	230000000	360000000	44000000	310000000	260000000	190000000	200000000	260000000
X4QUK6	secreted	cell wall	Peptide ABC transporter OS=Trueperella pyogenes OX=1661 GN=CQ11_05430 PE=4 SV=1	0	139.848	64.1026	19	238	1	1	507	55.422	5.03	230000000	190000000	270000000	98000000	170000000	26000000				34500000	66000000	3000000	70500000	81000000	60000000	3200000	64000000	150000000							36000000	29000000	41000000	18000000	15500000	13000000	13000000	120000000	46000000	38000000	69000000	100000000
X4R1E1	secreted	unknown	Uncharacterized protein OS=Trueperella pyogenes OX=1661 GN=CQ11_07360 PE=4 SV=1	0	15.1778	17.765	5	10	5	1	349	37.768	6																			3500000	8800000	21000000				19000000	19000000	19000000
A0A0M3SNR1	lipoprotein	unknown	Uncharacterized protein OS=Trueperella pyogenes OX=1661 GN=AN946_07565 PE=4 SV=1	0	24.6559	29.1667	2	66	2	1	120	12.5	7.97	22000000	15000000	13000000	22000000	15750000	9500000	1200000	36000000	16000000	51000000	66000000	3700000	42000000	29000000	14000000	96000000	59500000	23000000	6100000	12550000	19000000	18000000	4100000	11050000	70000000	43000000	97000000	54000000	46500000	39000000	22550000	8100000	37000000	18000000	12000000	24000000
A0A0M4K9R6	lipoprotein	unknown	Uncharacterized protein OS=Trueperella pyogenes OX=1661 GN=AN946_03660 PE=4 SV=1	0	74.0358	43.2432	7	109	7	1	148	15.411	7.87				113000000	180000000	46000000				32200000	57000000	7400000	27000000	140000000	42000000	9500000	21250000	33000000
X4QXA0	lipoprotein	unknown	Uncharacterized protein OS=Trueperella pyogenes OX=1661 GN=CQ11_05460 PE=4 SV=1	0	59.1291	43.9189	5	63	5	1	148	14.845	5.03				40500000	41000000	40000000																17000000	2600000	9800000	201500000	33000000	370000000				350000	2600000	13000000
A0A0M3SN46	lipoprotein	unknown	Uncharacterized protein OS=Trueperella pyogenes OX=1661 GN=AN946_00480 PE=4 SV=1	0.00503271	3.93405	7.25806	1	3	1	1	248	27.065	4.89													8200000	4950000	1700000
A0A0M5KKG8	lipoprotein	membrane	Lipoprotein OS=Trueperella pyogenes OX=1661 GN=AN946_07020 PE=3 SV=1	0	103.107	46.0145	11	88	11	1	276	29.139	4.92																									84500000	160000000	9000000
A0A0M4K5H6	lipoprotein	unknown	Uncharacterized protein OS=Trueperella pyogenes OX=1661 GN=AN946_05745 PE=3 SV=1	0	40.3652	30.6667	7	21	7	1	300	31.41	4.5				35000000	15000000	25000000																			33050000	4100000	62000000
A0A2G9KEH2	lipoprotein	membrane	Zinc ABC transporter substrate-binding protein OS=Trueperella pyogenes OX=1661 GN=CT171_03430 PE=3 SV=1	0	98.2852	55.0633	18	100	18	1	316	34.096	5.81													1900000	50000000	25950000	12000000	6190000	380000				1100000	190000	645000	16000000	14000000	15000000							3200000	1875000	550000
A0A0M3SNS8	lipoprotein	unknown	Thiamine biosynthesis protein OS=Trueperella pyogenes OX=1661 GN=AN946_08050 PE=4 SV=1	0	7.7362	9.33735	2	13	2	1	332	34.881	4.82																5200000	27100000	49000000
X4QMM0	lipoprotein	membrane	ABC transporter substrate-binding protein OS=Trueperella pyogenes OX=1661 GN=CQ11_01535 PE=4 SV=1	0	16.9276	21.4925	4	17	2	1	335	36.113	6.04													370000	7600000	3985000										1000000	14000000	7500000
X4RDF0	lipoprotein	membrane	Autoinducer 2-binding protein lsrB OS=Trueperella pyogenes OX=1661 GN=AN946_03220 PE=4 SV=1	0.00219539	4.70498	9.88701	2	3	2	1	354	37.49	5.17				450000	14000000	70225000
A0A0M4JY33	lipoprotein	unknown	Uncharacterized protein OS=Trueperella pyogenes OX=1661 GN=AN946_06215 PE=4 SV=1	0	153.485	54.27	19	278	8	1	363	38.199	5.68				68000000	8900000	19000000	4400000	2200000	3300000	40000000	770000	2000000	30000000	3400000	8600000	17000000	9500000	2000000				49000000	7200000	28100000	150000000	640000000	5300000	5500000	3800000	2100000	27000000	56000000	6000000	8800000	7050000	5300000
A0A0M3SN37	lipoprotein	unknown	ABC transporter substrate-binding protein OS=Trueperella pyogenes OX=1661 GN=AN946_00290 PE=4 SV=1	0	24.8663	24.9395	6	21	6	1	413	43.628	4.96																									3400000	29000000	16200000
X4R085	lipoprotein	unknown	Carbohydrate-binding protein OS=Trueperella pyogenes OX=1661 GN=CQ11_09620 PE=4 SV=1	0	9.79407	4.48113	1	12	1	1	424	46.2	5.16																540000	920000	1300000
A0A0M3SN62	lipoprotein	membrane	ABC transporter substrate-binding protein OS=Trueperella pyogenes OX=1661 GN=AN946_00970 PE=4 SV=1	0.00503271	3.76599	3.18182	1	4	1	1	440	47.284	5.2				8750000	14000000	3500000
A0A0M4K9G4	lipoprotein	membrane	ABC transporter substrate-binding protein OS=Trueperella pyogenes OX=1661 GN=AN946_02625 PE=4 SV=1	0	135.647	58.0499	20	131	20	1	441	47.562	5.06	4215000	7900000	530000	51700000	95000000	8400000				13400000	22000000	4800000	4100000	27000000	3000000	1600000	33800000	66000000				13000000	4200000	8600000	20000000	76000000	11000000	24000000	24000000	24000000	20000000	16000000	6600000
A0A0M4KSH2	lipoprotein	unknown	Sugar-binding protein OS=Trueperella pyogenes OX=1661 GN=AN946_02425 PE=4 SV=1	0	56.1518	40.2715	12	21	12	1	442	47.103	6.4				123000000	220000000	26000000
A0A0M3SNN4	lipoprotein	unknown	ABC transporter substrate-binding protein OS=Trueperella pyogenes OX=1661 GN=AN946_06670 PE=4 SV=1	0	7.82313	8.53933	3	10	3	1	445	48.782	5.19							5900000	5400000	6400000
A0A0M4JZA7	lipoprotein	unknown	Uncharacterized protein OS=Trueperella pyogenes OX=1661 GN=AN946_03710 PE=4 SV=1	0	33.6337	25.6018	8	27	8	1	457	49.741	5.4				12000000	17000000	14500000
A0A0M5KPJ2	lipoprotein	unknown	Uncharacterized protein OS=Trueperella pyogenes OX=1661 GN=AN946_02020 PE=4 SV=1	0	25.9588	9.55166	4	38	4	1	513	54.688	4.81	1110000	1800000	420000							5100000	6500000	3700000				6500000	7600000	5400000							28300000	8600000	48000000				2750000	1700000	3800000	280000	2540000	4800000
A0A0M5KH79	lipoprotein	cell wall	ABC transporter substrate-binding protein OS=Trueperella pyogenes OX=1661 GN=AN946_00575 PE=4 SV=1	0	365.507	72.6755	45	519	7	1	527	56.457	6.19				53500000	95000000	12000000										2800000	38400000	74000000				42000000	1200000	21600000	81000000	25000000	53000000				18000000	13000000	15500000	11000000	65500000	120000000
A0A0M4KR83	lipoprotein	unknown	Uncharacterized protein OS=Trueperella pyogenes OX=1661 GN=AN946_05400 PE=4 SV=1	0	37.7229	28.777	10	46	10	1	556	57.547	5.17	5500000	5450000	5400000	15000000	7700000	11350000	2000000	2900000	2450000				9200000	11000000	10100000										5670000	11000000	340000							1300000	4400000	7500000
A0A0M4K5B8	lipoprotein	unknown	Uncharacterized protein OS=Trueperella pyogenes OX=1661 GN=AN946_05085 PE=4 SV=1	0	96.2695	49.0435	24	92	24	1	575	62.875	5.11				100000000	1100000	50550000							130000000	5900000	67950000							12000000	2400000	7200000	5400000	49000000	27200000				7500000	8000000	7750000
A0A2G9K9Q9	lipoprotein	extracellular	Uncharacterized protein OS=Trueperella pyogenes OX=1661 GN=CT171_07885 PE=3 SV=1	0	243.025	41.8919	22	617	8	1	666	70.82	5.06																						530000000	15000000	19000000
X4QP78	membrane	membrane	Large-conductance mechanosensitive channel OS=Trueperella pyogenes OX=1661 GN=mscL PE=3 SV=1	0	41.6726	19.2308	4	181	4	1	130	14.096	9.04	99500000	150000000	49000000	66150000	2300000	130000000	144000000	200000000	88000000	126000000	220000000	32000000	27000000	520000000	440000000	7300000	49000000	320000000	2700000	380000000	420000000	60500000	48000000	73000000	295000000	490000000	100000000	99000000	140000000	58000000	820000	30000000	310000000	500000	190000000	110000000
X4RCE0	membrane	membrane	Uncharacterized protein OS=Trueperella pyogenes OX=1661 GN=CQ11_05150 PE=4 SV=1	0	27.1454	18.1159	4	101	4	1	138	15.239	7.42	1485000000	2400000000	570000000				99000000	28000000	170000000	625500000	1200000000	51000000	95000000	1200000000	647500000	56000000	570000000	15000000	63000000	11000000	6800000	82000000	150000000	220000000	520000000	930000000	110000000	23000000	780000000	6000000	33000000	1100000000	38000000	26000000	1100000000	630000000
A0A0M4KS30	membrane	membrane	Uncharacterized protein OS=Trueperella pyogenes OX=1661 GN=AN946_00815 PE=4 SV=1	0	59.771	25	5	183	5	1	140	15.832	8.13	122000000	180000000	64000000	35150000	4300000	66000000	2300000	1800000	14000000	65000000	110000000	20000000	18000000	57000000	73000000	2400000	41000000	100000000	6200000	110000000	200000000	17000000	13000000	15000000	32000000	150000000	63000000	67500000	80000000	55000000	116500000	73000000	160000000	89500000	85000000	94000000
X4QQI9	membrane	membrane	Cation:proton antiporter OS=Trueperella pyogenes OX=1661 GN=CQ11_08520 PE=4 SV=1	0	13.9256	22.5352	2	42	2	1	142	15.303	5.87	890000	13000000	3200000				2400000	2350000	2300000	1400000	6900000	4150000				290000	5400000	2300000							260000	3200000	1730000	10050000	19000000	1100000	260000	6800000	9500000	6650000	8600000	4700000
X4QW21	membrane	membrane	Membrane protein OS=Trueperella pyogenes OX=1661 GN=CQ11_00165 PE=4 SV=1	0	15.7815	21.5278	2	36	2	1	144	15.343	5																			27150000	1300000	53000000	37500000	32000000	43000000	48200000	1400000	95000000
A0A2G9KB66	membrane	membrane	Uncharacterized protein OS=Trueperella pyogenes OX=1661 GN=CT171_07450 PE=4 SV=1	0	10.0083	16.7702	2	20	2	1	161	17.629	10.26				63500000	17000000	110000000							13000000	130000000	70000000										9450000	2900000	16000000				680000	1740000	2800000
A0A0M3SN42	membrane	membrane	ATP synthase subunit b OS=Trueperella pyogenes OX=1661 GN=atpF PE=3 SV=1	0	48.5617	41.4894	9	61	9	1	188	20.646	4.81										2800000	3850000	4900000	4800000	36000000	19000000	2000000	12000000	22000000	15000000	12000000	18000000				16500000	22000000	11000000
A0A0M4KBF5	membrane	membrane	Uncharacterized protein OS=Trueperella pyogenes OX=1661 GN=AN946_09880 PE=4 SV=1	0	26.0767	37.3737	6	18	6	1	198	20.769	5.64				8650000	11000000	6300000
A0A0M4JXT3	membrane	membrane	Uncharacterized protein OS=Trueperella pyogenes OX=1661 GN=AN946_05100 PE=4 SV=1	0.00503271	4.229	6.34146	1	19	1	1	205	22.539	9.76																									10750000	3500000	18000000
A0A0M4KAP5	membrane	membrane	Uncharacterized protein OS=Trueperella pyogenes OX=1661 GN=AN946_07210 PE=4 SV=1	0	5.85263	7.94393	1	24	1	1	214	23.204	10.29							890000	2200000	1545000				35000000	42000000	13000000	4300000	5600000	4950000	4900000	16000000	10450000	19650000	9300000	30000000	3100000	4900000	5900000
A0A0M5KFT3	membrane	membrane	Uncharacterized protein OS=Trueperella pyogenes OX=1661 GN=AN946_06585 PE=4 SV=1	0	5.98575	6.39269	1	15	1	1	219	23.934	4.4													1300000	9400000	5350000
X4QNJ4	membrane	membrane	Cell division ATP-binding protein FtsE OS=Trueperella pyogenes OX=1661 GN=ftsE PE=4 SV=1	0	6.80087	10	2	12	2	1	230	25.396	9.83										3250000	1400000	5100000
A0A0M3SNU6	membrane	membrane	DUF4191 domain-containing protein OS=Trueperella pyogenes OX=1661 GN=AN946_08640 PE=4 SV=1	0	7.59379	9.48276	2	26	2	1	232	25.838	11.05				1000000	10000000	9800000							9400000	28700000	48000000													1600000	9800000	18000000
A0A2G9KC96	membrane	membrane	MBL fold metallo-hydrolase OS=Trueperella pyogenes OX=1661 GN=CT171_05015 PE=4 SV=1	0	26.4839	41.0042	6	34	2	1	239	25.759	6.15													3200000	4700000	1700000
A0A0M4JXI7	membrane	membrane	Uncharacterized protein OS=Trueperella pyogenes OX=1661 GN=AN946_08235 PE=4 SV=1	0	18.276	35.5649	5	26	1	1	239	25.689	6.3	17400000	32000000	2800000
A0A0M5KMR5	membrane	membrane	Uncharacterized protein OS=Trueperella pyogenes OX=1661 GN=AN946_08000 PE=4 SV=1	0	5.59545	5.66802	1	4	1	1	247	27.754	7.58													7000000	7300000	7600000
A0A0M4K530	membrane	membrane	Uncharacterized protein OS=Trueperella pyogenes OX=1661 GN=AN946_04100 PE=4 SV=1	0	65.2277	56.5737	12	62	1	1	251	27.372	5.06										7100000	13000000	1200000	19000000	29000000	9000000	6500000	7000000	6000000	30500000	37000000	24000000				14750000	25000000	4500000				8950000	8500000	9400000	8450000	9400000	7500000
X4QTW7	membrane	membrane	HAD family hydrolase OS=Trueperella pyogenes OX=1661 GN=AN946_06400 PE=4 SV=1	0	32.945	29.9213	4	67	4	1	254	27.646	5.35	11795000	590000	23000000				7650000	8500000	6800000							2150000	2300000	2000000	20500000	12000000	29000000										3450000	5400000	1500000
A0A2G9KD14	membrane	membrane	ABC transporter ATP-binding protein OS=Trueperella pyogenes OX=1661 GN=CT171_00635 PE=4 SV=1	0.00944733	2.67162	4.26357	1	4	1	1	258	28.254	5.71																												8100000	6900000	9300000
A0A2G9KBP5	membrane	membrane	Signal peptidase I OS=Trueperella pyogenes OX=1661 GN=lepB PE=3 SV=1	0	18.0088	8.07692	1	290	1	1	260	28.571	6.23	2180000	3400000	960000				1800000	1700000	1900000	3330000	5800000	860000	250000	2600000	7700000	750000	2000000	2400000	12300000	20000000	4600000	1370000	640000	2100000	4425000	8200000	650000				400000	12000000	2600000	5400000	3300000	7500000
X4RAA6	membrane	membrane	ABC transporter ATP-binding protein OS=Trueperella pyogenes OX=1661 GN=AN946_07600 PE=4 SV=1	0	15.0557	21.9231	4	21	4	1	260	27.895	5.29				32000000	14000000	50000000							2900000	68000000	29000000				3200000	68100000	13000000				2100000	34000000	18050000
A0A0M4JVL1	membrane	membrane	ABC transporter OS=Trueperella pyogenes OX=1661 GN=AN946_00560 PE=4 SV=1	0	5.24213	6.71642	2	10	2	1	268	28.976	8.02				2300000	330000	770000													890000	3500000	2195000
A0A0M4KFA3	membrane	membrane	Uncharacterized protein OS=Trueperella pyogenes OX=1661 GN=AN946_05830 PE=4 SV=1	0.0158361	2.47912	4.48276	1	18	1	1	290	30.956	5.54				18500000	26000000	11000000							13000000	2700000	7850000	2300000	2600000	3300000
A0A0M4KAU6	membrane	membrane	Prolipoprotein diacylglyceryl transferase OS=Trueperella pyogenes OX=1661 GN=lgt PE=3 SV=1	0	6.25956	3.22581	1	17	1	1	310	34.349	7.24																545000	160000	930000													2650000	2500000	2800000
A0A0M4K633	membrane	membrane	ABC transporter ATP-binding protein OS=Trueperella pyogenes OX=1661 GN=AN946_04560 PE=4 SV=1	0	27.1141	13.522	4	12	2	1	318	34.253	6.74													9000000	11000000	7500000
A0A0M4K6F0	membrane	membrane	ABC transporter permease OS=Trueperella pyogenes OX=1661 GN=AN946_05740 PE=3 SV=1	0	6.54885	6.13497	1	19	1	1	326	36.453	10.14																4400000	3700000	5100000
A0A0M4JWL1	membrane	membrane	Uncharacterized protein OS=Trueperella pyogenes OX=1661 GN=AN946_00315 PE=4 SV=1	0	44.8288	24.7761	8	67	8	1	335	35.406	4.93				3530000	160000	6900000	10900000	16000000	5800000	23500000	45000000	2000000	49500000	80000000	19000000	60500000	28000000	93000000				1900000	55000000	87000000	3950000	3400000	4500000	11700000	6400000	17000000	160000	75080000	150000000	49500000	76000000	23000000
A0A2G9KB07	membrane	membrane	Uncharacterized protein OS=Trueperella pyogenes OX=1661 GN=CT171_07125 PE=4 SV=1	0	9.65973	8.5044	2	21	2	1	341	36.156	5.97				9200000	5400000	1600000	19000000	10450000	1900000	3300000	880000	2090000	13000000	7700000	10350000	21000000	2800000	11900000
A0A2G9KDB2	membrane	unknown	Copper transporter OS=Trueperella pyogenes OX=1661 GN=CT171_05730 PE=4 SV=1	0	46.8267	40.2899	10	71	10	1	345	35.208	4.81	250000	6700000	3475000				9850000	5700000	14000000	6600000	49000000	4400000				4900000	4000000	42000000	21500000	19000000	24000000	4545000	190000	8900000	45500000	27000000	64000000	6200000	48100000	90000000	2500000	13250000	24000000	4400000	11000000	21000000
A0A2G9KBM8	membrane	membrane	Uncharacterized protein OS=Trueperella pyogenes OX=1661 GN=CT171_03770 PE=4 SV=1	0.00905193	2.90274	2.75482	1	15	1	1	363	38.383	7.56	14000000	32500000	51000000	42000000	39000000	36000000				16000000	130000000	73000000																1600000	9800000	18000000
A0A0M5KPX7	membrane	unknown	Uncharacterized protein OS=Trueperella pyogenes OX=1661 GN=AN946_08965 PE=4 SV=1	0	5.36501	7.54717	2	3	2	1	371	39.252	7.03				23500000	36000000	11000000
A0A2G9KEB6	membrane	membrane	Uncharacterized protein OS=Trueperella pyogenes OX=1661 GN=CT171_02870 PE=4 SV=1	0	36.6635	15.5914	7	42	2	1	372	38.572	8.7																			690000	1200000	25000000				2600000	9100000	32000000
A0A2G9KB86	membrane	membrane	Membrane protein insertase YidC OS=Trueperella pyogenes OX=1661 GN=CT171_07570 PE=3 SV=1	0	42.5101	13.3858	5	424	5	1	381	43.056	9.99	160000	28000000	1000000	50500000	15000000	86000000	730000	7400000	4065000	37500000	27000000	48000000	2500000	23000000	53000000	910000	350000	9000000	2500000	17000000	77000000	740000	9500000	91000000	1000000	32000000	18000000	9650000	3300000	16000000	1100000	430000	70000000	1400000	27000000	12000000
A0A0M3SNJ3	membrane	membrane	UDP-N-acetylenolpyruvoylglucosamine reductase OS=Trueperella pyogenes OX=1661 GN=murB PE=3 SV=1	0	5.91116	3.36788	1	26	1	1	386	40.776	5.21	18500000	10000000	27000000				10900000	16000000	5800000	2200000	35000000	18600000				1100000	7400000	4250000	8200000	50000000	6500000				4500000	50000000	27250000				20500000	16000000	25000000
A0A2G9KDD9	membrane	membrane	Uncharacterized protein OS=Trueperella pyogenes OX=1661 GN=CT171_01200 PE=4 SV=1	0	12.2517	7.90816	4	50	2	1	392	41.318	6.06				4150000	6700000	1600000				11000000	27000000	19000000				6900000	3800000	24000000
A0A2G9KA06	membrane	membrane	sn-glycerol-3-phosphate ABC transporter ATP-binding protein UgpC OS=Trueperella pyogenes OX=1661 GN=CT171_08980 PE=3 SV=1	0	38.0932	22.0253	6	22	6	1	395	42.501	5.26				2200000	16000000	88000000							11500000	13000000	10000000	1100000	5300000	9500000				3300000	370000	1835000
X4QT31	membrane	membrane	Signal recognition particle receptor FtsY OS=Trueperella pyogenes OX=1661 GN=ftsY PE=3 SV=1	0	12.6296	10.0756	3	14	3	1	397	41.778	4.75													2200000	57000000	29600000				760000	17380000	34000000				1900000	75000000	38450000
A0A2G9KBA0	membrane	membrane	AI-2E family transporter OS=Trueperella pyogenes OX=1661 GN=CT171_07635 PE=4 SV=1	0.00905193	2.8814	2.2113	1	3	1	1	407	45.28	9.09				4700000	2000000	7400000
A0A0M3SNV9	membrane	membrane	Uncharacterized protein OS=Trueperella pyogenes OX=1661 GN=AN946_09130 PE=4 SV=1	0	29.8357	15.534	6	22	6	1	412	43.282	5.62							4550000	5600000	3500000
A0A0M3SN57	membrane	membrane	Uncharacterized protein OS=Trueperella pyogenes OX=1661 GN=AN946_00875 PE=4 SV=1	0	30.3307	28.5036	7	18	7	1	421	44.218	5.07				31000000	20000000	52000000							13000000	22500000	32000000										21000000	13000000	29000000
X4R9J5	membrane	membrane	ABC transporter ATP-binding protein OS=Trueperella pyogenes OX=1661 GN=CQ11_05070 PE=4 SV=1	0	14.8066	10.9005	4	13	4	1	422	46.36	6													10000000	25000000	19000000
A0A0M3SNW6	membrane	membrane	Zinc metalloprotease OS=Trueperella pyogenes OX=1661 GN=AN946_09295 PE=4 SV=1	0.00503271	3.61888	2.7907	1	10	1	1	430	44.952	9.33													5200000	2400000	3800000
A0A2G9KEB5	membrane	membrane	AI-2E family transporter OS=Trueperella pyogenes OX=1661 GN=CT171_03120 PE=4 SV=1	0	8.99418	2.32019	1	24	1	1	431	46.068	8.97							4700000	5400000	1400000										22500000	33000000	12000000				1500000	24000000	14000000
X4QWK3	membrane	membrane	NADH-quinone oxidoreductase subunit H OS=Trueperella pyogenes OX=1661 GN=nuoH PE=3 SV=1	0	11.8654	8.16327	2	79	2	1	441	48.589	5.34	4250000	6500000	2000000				2500000	3800000	1200000				1300000	870000	2700000	13650000	1300000	26000000	11650000	21000000	2300000				14500000	28000000	1000000							8600000	13000000	4200000
X4QUQ4	membrane	membrane	Na(+)/H(+) antiporter NhaA OS=Trueperella pyogenes OX=1661 GN=nhaA PE=3 SV=1	0	9.21203	6.78733	1	6	1	1	442	47.638	5.59																						14000000	10000000	18000000
A0A0M4KSA9	membrane	membrane	MFS transporter OS=Trueperella pyogenes OX=1661 GN=AN946_01695 PE=4 SV=1	0	5.61567	3.28947	2	8	2	1	456	48.798	9.89				19000000	11550000	4100000
A0A0M4KPW5	membrane	membrane	Uncharacterized protein OS=Trueperella pyogenes OX=1661 GN=AN946_00195 PE=4 SV=1	0.00599401	3.31372	3.38983	1	2	1	1	472	51.534	4.63													5100000	8400000	1800000
A0A0M3SNB2	membrane	membrane	Penicillin-binding protein OS=Trueperella pyogenes OX=1661 GN=AN946_02730 PE=4 SV=1	0	33.6224	19.4154	6	29	6	1	479	50.563	7.97													12200000	17000000	7400000	4250000	1800000	6700000							8950000	2900000	15000000	700000	3850000	7000000
A0A0M3SNY7	membrane	membrane	Uncharacterized protein OS=Trueperella pyogenes OX=1661 GN=AN946_09960 PE=4 SV=1	0	17.1961	10.166	3	16	3	1	482	51.245	5.58																			7550000	2100000	13000000
X4QRD5	membrane	membrane	ATP synthase subunit beta OS=Trueperella pyogenes OX=1661 GN=atpD PE=3 SV=1	0	68.9968	40.2062	13	141	13	1	485	52.759	4.73	280000	150000000	75000000	60500000	22000000	99000000	1400000	150000000	73000000	280000	170000000	13000000	51000000	160000000	71000000	4500000	100000000	140000000	23000000	590000000	460000000	32000000	40000000	24000000	48000000	930000000	210000000	144500000	210000000	79000000	12000000	3500000	130000000	5600000	160000000	110000000
A0A2G9KCR0	membrane	membrane	GTPase Der OS=Trueperella pyogenes OX=1661 GN=der PE=3 SV=1	0	30.5874	10.9312	6	66	6	1	494	55.561	5.87	41500000	68000000	15000000				15450000	22000000	8900000	7900000	43000000	25450000	7100000	81000000	33000000	1300000	29000000	53000000	2900000	60000000	79000000	1600000	21000000	80000000	1600000	190000000	22000000	29250000	49000000	9500000	45000000	20000000	70000000	24500000	23000000	26000000
A0A0M4JZF0	membrane	membrane	NAD(P) transhydrogenase subunit alpha OS=Trueperella pyogenes OX=1661 GN=AN946_07180 PE=4 SV=1	0	12.4434	6.28684	2	9	2	1	509	52.943	5.47													25000000	34000000	16000000
A0A0M4K7J1	membrane	membrane	Signal recognition particle protein OS=Trueperella pyogenes OX=1661 GN=ffh PE=3 SV=1	0	76.3928	27.0955	12	106	1	1	513	55.239	8.85	98450000	190000000	6900000				6500000	12000000	1000000	33100000	7200000	59000000	14500000	12000000	17000000	129500000	39000000	220000000	28300000	3600000	53000000				66500000	48000000	85000000	18900000	1800000	36000000
A0A0M3SNF4	membrane	membrane	Uncharacterized protein OS=Trueperella pyogenes OX=1661 GN=AN946_04085 PE=4 SV=1	0	15.2023	9.21305	3	13	3	1	521	56.968	6.07																			2300000	3000000	1600000
A0A2G9KEP0	membrane	membrane	Transporter OS=Trueperella pyogenes OX=1661 GN=CT171_02525 PE=3 SV=1	0	9.93882	3.63985	1	59	1	1	522	54.188	5.95				8000000	2000000	14000000	7500000	4000000	11000000				13000000	7800000	15000000	540000	7770000	15000000	840000	82000000	73000000	12000000	3600000	4600000	5600000	130000000	1200000	25000000	36000000	14000000	1800000	14000000	59000000	42500000	45000000	40000000
A0A0M4KEA6	membrane	membrane	Cation:proton antiporter OS=Trueperella pyogenes OX=1661 GN=AN946_01900 PE=4 SV=1	0	6.20476	2.79851	2	41	2	1	536	56.502	9.33				6600000	9800000	3400000	6300000	11000000	4800000				6900000	4800000	9000000	1500000	11000000	7600000				3250000	1400000	5100000	8900000	16000000	1800000	27400000	52000000	2800000	30550000	54000000	7100000	10000000	12000000	12000000
A0A0M4K708	membrane	membrane	AAA ATPase forming ring-shaped complexes OS=Trueperella pyogenes OX=1661 GN=arc PE=3 SV=1	0	26.4013	12.4549	5	29	5	1	554	61.268	5.38										8900000	12000000	5100000	6300000	9200000	1100000	17000000	12000000	14500000
A0A0M4JW84	membrane	membrane	ABC transporter ATP-binding protein OS=Trueperella pyogenes OX=1661 GN=AN946_03290 PE=4 SV=1	0.00055371	4.79997	2.84281	1	3	1	1	598	64.477	5.55																1200000	14600000	28000000
A0A0M4K4P4	membrane	membrane	Serine/threonine protein kinase OS=Trueperella pyogenes OX=1661 GN=AN946_02735 PE=4 SV=1	0	12.3565	9.76821	4	9	4	1	604	64.062	5.52				16000000	10000000	10000000
A0A0M3SNU7	membrane	membrane	ABC transporter ATP-binding protein OS=Trueperella pyogenes OX=1661 GN=AN946_08735 PE=4 SV=1	0.00055371	5.10924	2.14876	1	22	1	1	605	66.362	5.17	2170000	540000	3800000				2735000	4600000	870000				7550000	13000000	2100000	40450000	7200000	3700000	6350000	10000000	2700000							3400000	5500000	1300000
X4QYA0	membrane	unknown	Uncharacterized protein OS=Trueperella pyogenes OX=1661 GN=CQ11_05230 PE=4 SV=1	0	22.7727	12.7243	7	22	7	1	613	65.304	5.15				5900000	18450000	31000000							15000000	27000000	13000000				3200000	7600000	11000000				7700000	9600000	5800000
A0A2G9KCY0	membrane	membrane	Protein translocase subunit SecD OS=Trueperella pyogenes OX=1661 GN=secD PE=3 SV=1	0	58.5271	9.06149	5	163	5	1	618	66.321	7.06	107000000	140000000	74000000	1500000	33000000	37000000	109500000	140000000	79000000	170000000	290000000	50000000	17000000	200000000	75000000	13000000	65000000	73000000	4600000	240000000	87000000				12150000	180000000	63000000				3300000	14000000	580000000	3000000	120000000	250000000
A0A0M4K7E7	membrane	membrane	Penicillin-binding protein 2 OS=Trueperella pyogenes OX=1661 GN=AN946_09005 PE=4 SV=1	0	147.781	43.0843	24	226	4	1	629	67.422	7.05	51000000	76000000	26000000	45500000	35000000	56000000	21050000	6100000	36000000				51000000	48000000	41000000	54000000	63000000	180000000	20000000	8000000	21000000	11000000	17000000	23000000	29000000	22000000	46000000				59500000	32000000	87000000	5000000	51000000	29000000
A0A0M3SNZ9	membrane	membrane	ATP-dependent zinc metalloprotease FtsH OS=Trueperella pyogenes OX=1661 GN=ftsH PE=3 SV=1	0	65.2233	19.3009	12	82	12	1	658	72.16	5.15	6700000	28000000	91000000	4800000	13000000	17000000	16000000	54000000	33000000	45500000	82000000	9000000	11000000	130000000	8100000	3100000	31000000	62000000	8500000	240000000	4600000	3000000	9200000	6100000	9200000	94000000	3600000	68500000	100000000	37000000	49000000	25000000	73000000	1800000	65900000	130000000
A0A2G9KDS1	membrane	membrane	Uncharacterized protein OS=Trueperella pyogenes OX=1661 GN=CT171_02035 PE=4 SV=1	0	14.0172	5.77508	3	26	3	1	658	70.881	8.62				9875000	19000000	750000										2700000	4650000	6600000
A0A0M4JXM4	membrane	membrane	PTS mannose transporter subunit IIABC OS=Trueperella pyogenes OX=1661 GN=AN946_04345 PE=4 SV=1	0	39.788	13.9881	7	73	1	1	672	70.935	6.21																						10680000	360000	21000000
A0A2G9KDB7	membrane	membrane	Uncharacterized protein OS=Trueperella pyogenes OX=1661 GN=CT171_01115 PE=4 SV=1	0.00055371	4.89204	4.36047	2	17	2	1	688	73.735	9.57	8100000	12050000	16000000	14000000	66000000		2700000	36000000	19350000
X4QR96	membrane	membrane	ABC transporter OS=Trueperella pyogenes OX=1661 GN=AN946_00565 PE=3 SV=1	0	16.8018	5.35456	3	35	3	1	691	74.734	7.43				15000000	3600000	23000000	4700000	4300000	4500000	3400000	22000000	2500000	14000000	28000000	1200000	4700000	8850000	13000000							5900000	6800000	7700000
A0A2G9KDA6	membrane	membrane	Peptide ABC transporter ATP-binding protein OS=Trueperella pyogenes OX=1661 GN=CT171_01105 PE=3 SV=1	0	53.8924	22.8849	11	66	11	1	721	78.611	6.2	3400000	2700000	4100000	5450000	1800000	9100000							7800000	13000000	2600000	3205000	910000	5500000							330000	37000000	9600000				890000	25000000	3000000	480000	690000	900000
A0A0M3SNG2	membrane	membrane	Uncharacterized protein OS=Trueperella pyogenes OX=1661 GN=AN946_04335 PE=4 SV=1	0	12.6366	4.55801	3	35	3	1	724	76.305	6.29				10350000	11000000	9700000	17800000	7600000	28000000				6150000	4500000	7800000	27000000	37000000	6500000				10000000	3100000	6550000	12000000	11000000	10000000	6000000	14500000	23000000
X4RBY3	membrane	membrane	1,4-alpha-glucan branching enzyme GlgB OS=Trueperella pyogenes OX=1661 GN=glgB PE=3 SV=1	0	62.3639	22.1458	16	94	16	1	727	82.287	5.34	7500000	11000000	4000000																7100000	41000000	15000000				32500000	40000000	25000000							18900000	32000000	5800000
A0A0M3SN60	membrane	membrane	Uncharacterized protein OS=Trueperella pyogenes OX=1661 GN=AN946_00905 PE=4 SV=1	0	11.308	3.29815	2	3	2	1	758	78.605	4.92																						4900000	4000000	5800000
X4R0C0	membrane	membrane	Membrane protein OS=Trueperella pyogenes OX=1661 GN=CQ11_09790 PE=4 SV=1	0	20.6807	6.98287	3	93	3	1	759	78.753	4.87	15000000	40000000	33000000	7500000	2400000	11000000	43000000	730000	6700000	16000000	12000000	600000	190000000	15000000	7700000	12000000	24000000	12000000	18000000	5800000	25000000	52000000	3800000	8300000	35000000	21950000	8900000				29000000	19000000	39000000	16000000	20000000	12000000
X4RDW5	membrane	membrane	Peptidoglycan glycosyltransferase OS=Trueperella pyogenes OX=1661 GN=CQ11_08320 PE=4 SV=1	0	93.6235	25.031	20	182	5	1	807	85.924	6.76	2600000	34000000	37000000				3400000	7400000	14000000	19000000	18000000	18500000	161325000	32000000	650000	9700000	26000000	22000000	5200000	16000000	17000000	5200000	1700000	3450000	14000000	20000000	15000000	13000000	21000000	21000000	8800000	25000000	52000000	3300000	22000000	18000000
X4QZN5	membrane	membrane	Metal ABC transporter ATPase OS=Trueperella pyogenes OX=1661 GN=CQ11_08225 PE=4 SV=1	0	19.2212	6.65845	4	38	4	1	811	86.578	5.39	18000000	14000000	22000000				20600000	40000000	12000000				3300000	49000000	14000000	18500000	15000000	22000000	3000000	15000000	27000000				4000000	46000000	4300000							11500000	12000000	11000000
X4RB89	membrane	membrane	Polyphosphate kinase OS=Trueperella pyogenes OX=1661 GN=ppk PE=3 SV=1	0	16.6207	7.27497	3	20	3	1	811	90.911	5.31							4550000	7900000	1200000				480000	2800000	1640000										34000000	45000000	23000000							3750000	4200000	3300000
A0A2G9KBU5	membrane	membrane	Cell division protein FtsK OS=Trueperella pyogenes OX=1661 GN=CT171_04135 PE=3 SV=1	0	38.2203	17.5581	9	51	9	1	860	92.563	5.67				660000	2880000	5100000	4950000	4900000	5000000				11000000	20000000	4400000	2900000	10000000	12000000	5600000	11000000	10000000	8850000	10000000	7700000	2200000	21000000	5500000	10300000	8600000	12000000
X4RC16	membrane	membrane	UPF0182 protein CQ11_10520 OS=Trueperella pyogenes OX=1661 GN=CQ11_10520 PE=3 SV=1	0	29.1392	13.4921	9	29	9	1	1008	109.682	6.1				51000000	8000000	29500000							29000000	5600000	2100000	32000000	18150000	4300000				9300000	110000	4705000	12200000	22000000	2400000
X4R197	membrane	membrane	Uncharacterized protein OS=Trueperella pyogenes OX=1661 GN=CQ11_06265 PE=4 SV=1	0	94.7981	12.4503	16	253	6	1	1510	162.366	4.87	18000000	7000000	4100000	23000000	16000000	3500000	64000000	19000000	17000000	18000000	4100000	380000	70000000	39000000	13000000	20000000	3300000	78000000				47000000	13000000	30000000				33500000	52000000	25000000	6200000	47000000	38000000	3000000	52000000	42000000
A0A2G9KCT8	membrane	membrane	Uncharacterized protein OS=Trueperella pyogenes OX=1661 GN=CT171_00125 PE=4 SV=1	0	53.1314	9.63303	11	114	1	1	1526	164.338	4.91																			23000000	11600000	200000
A0A0M4KRG7	membrane	membrane	ACP S-malonyltransferase OS=Trueperella pyogenes OX=1661 GN=AN946_06170 PE=4 SV=1	0	315.201	17.2848	42	774	4	1	3020	321.873	5.07				1100000	5600000	75000000	8850000	10000000	7700000	34500000	27000000	42000000	100000000	8100000	50000000	21500000	18000000	25000000	17500000	30000000	5000000	13000000	24000000	35000000	53950000	100000000	7900000	1600000	37000000	20000000	3000000	33000000	89000000	240000	7620000	15000000
A0A2G9KB80	membrane	cytoplasmic	Class E sortase OS=Trueperella pyogenes OX=1661 GN=CT171_07475 PE=4 SV=1	0	15.0114	16.2455	3	28	3	1	277	30.655	5.48				810000	28000000	8100000	4640000	280000	9000000				9600000	5800000	4500000	4500000	1800000	2200000							4750000	4100000	5400000							330000	4065000	7800000
[truncated: 13 more columns]
